# Supplementary material for: How physical exercise impacts academic burnout in college students: The mediating effects of self-efficacy and resilience
Source: Front Psychol. 2022 Nov 11;13:964169. doi: 10.3389/fpsyg.2022.964169 (PMC9691659; doi:10.3389/fpsyg.2022.964169)
Supplement: Supplementary file 1 [file Table_1.xlsx]

## Sheet: 1
gender	major	grade	Q1	Q2	Q3	Q4	Q5	Q6	Q7	Q8	Q9	Q10	Q11	Q12	Q13	Q14	Q15	Q16	Q17	Q18	Q19	Q20	Q21	Q22	Q23	Q24	Q25	Q26	Q27	Q28	Q29	Q30	Q31	Q32	Q33	Q34	Q35	Q36	Q37	Q38	Q39	Q40	Q41	Q42	Q43	Q44	Q45	Q46	Q47
1	2	1	2	4	4	3	3	3	3	3	3	3	3	3	3	4	4	4	4	4	4	4	4	4	4	4	4	4	4	4	4	4	4	3	3	4	4	4	4	4	2	4	2	4	2	2	2	3	2
1	1	1	4	4	3	3	2	2	2	2	3	2	2	3	2	3	4	2	2	2	3	3	3	4	4	3	2	4	3	3	4	3	3	4	4	3	2	3	3	4	2	1	3	2	4	2	4	4	2
1	2	1	3	4	4	3	3	3	2	2	4	3	3	3	2	3	5	3	2	4	4	4	4	3	5	5	4	4	2	4	5	5	5	4	4	4	4	4	4	4	2	1	3	3	3	2	4	3	2
1	1	1	2	5	3	3	3	3	3	3	3	4	4	3	2	4	5	3	4	4	4	4	4	4	4	4	4	4	4	4	3	4	5	3	4	3	4	4	4	4	2	2	2	2	2	2	3	3	2
1	2	1	4	4	3	3	4	3	2	4	3	3	2	3	1	4	3	3	3	3	4	4	4	4	3	4	3	3	3	3	3	3	3	3	3	3	3	4	4	4	2	4	3	4	3	2	5	3	4
1	2	1	3	3	5	4	4	4	4	4	4	4	4	4	4	5	5	5	5	5	5	5	5	5	5	5	5	5	5	5	5	5	5	5	5	5	5	5	5	5	1	5	1	5	5	1	5	1	5
1	2	1	4	5	2	4	4	4	4	3	4	4	4	4	4	5	5	5	5	5	5	5	5	5	5	5	5	5	5	5	5	5	5	5	5	5	5	5	5	5	1	5	1	5	5	1	5	1	5
1	2	1	4	3	3	3	3	3	3	3	3	3	3	3	3	4	4	4	4	4	4	4	4	4	4	4	4	4	4	4	4	4	4	4	4	4	4	4	4	4	2	4	2	4	4	2	4	2	4
1	2	1	4	4	3	3	3	3	3	3	3	3	3	3	3	4	4	4	4	4	4	4	4	4	4	4	4	4	4	4	4	4	4	4	4	4	4	4	4	4	2	4	2	4	4	2	4	2	4
1	1	1	4	3	4	4	3	3	3	3	4	3	3	4	3	3	3	3	3	3	3	3	3	3	3	3	3	3	3	3	3	3	3	3	3	3	3	5	3	4	3	2	2	4	4	2	4	2	2
1	2	1	2	5	3	3	3	3	3	3	3	3	2	3	2	3	3	3	3	4	4	3	3	4	4	3	3	3	3	3	3	3	4	3	3	3	3	3	3	3	3	2	3	4	3	3	4	3	2
1	2	1	2	5	4	3	3	2	2	2	3	2	2	3	2	4	4	2	2	3	3	4	4	2	4	3	4	3	3	3	3	3	3	4	3	4	3	4	3	3	3	4	3	3	4	3	3	2	3
1	2	1	3	3	5	2	2	2	2	2	2	3	2	2	2	4	3	3	1	3	4	4	4	4	4	4	4	3	4	3	4	3	1	2	4	3	3	2	3	2	2	2	3	5	3	4	4	4	2
1	2	1	4	5	2	4	3	3	3	2	3	3	2	3	3	4	5	3	4	5	4	5	4	5	5	5	5	5	3	4	4	5	5	3	3	3	4	3	5	5	1	2	2	4	5	1	4	1	2
1	2	1	4	4	3	2	3	2	2	2	3	2	2	2	1	3	2	2	1	4	4	3	4	3	2	2	3	3	3	3	3	3	3	3	3	3	3	3	3	3	3	3	3	3	3	3	3	3	3
1	2	1	4	5	2	3	3	2	2	3	3	2	2	3	2	4	2	2	4	4	3	4	3	1	4	4	4	3	2	4	4	4	4	2	2	3	2	3	3	5	4	2	3	3	4	4	4	4	1
1	2	1	2	5	3	3	2	3	3	3	3	3	3	3	3	4	4	4	3	4	4	4	4	4	4	4	4	4	4	4	4	4	4	4	4	5	4	5	4	3	2	4	1	5	5	1	5	2	3
1	2	1	4	2	5	4	4	4	4	4	4	3	4	4	4	4	4	4	4	4	4	4	4	4	4	4	4	4	4	4	4	4	4	4	4	4	4	4	4	4	2	4	2	4	4	2	4	2	4
1	2	1	4	4	3	3	3	3	3	3	3	3	3	3	3	4	4	4	4	4	4	4	4	4	4	4	4	4	4	4	4	4	4	4	4	4	4	4	4	4	2	2	3	2	3	2	3	2	3
1	2	1	3	3	4	4	3	2	2	3	3	3	3	3	2	4	4	4	3	4	3	4	4	3	3	4	3	4	4	4	4	4	4	4	4	4	3	4	4	5	2	1	3	3	2	3	3	4	1
1	2	1	4	3	3	4	3	3	3	3	4	3	4	3	3	4	4	4	4	4	4	4	4	4	4	4	4	4	4	4	4	4	4	4	4	4	4	4	4	2	1	4	3	2	2	2	4	3	2
1	2	1	2	5	3	3	3	3	3	3	3	3	3	3	3	4	4	4	4	4	4	4	4	4	4	4	4	4	4	4	4	4	2	4	4	4	4	4	4	4	2	2	2	2	3	2	2	2	2
1	2	1	3	4	4	4	4	4	4	4	4	3	3	3	2	4	4	4	4	4	4	4	4	5	4	5	4	4	5	4	5	4	5	4	5	5	4	4	4	5	1	5	1	5	1	1	1	1	1
1	2	1	3	4	4	4	4	3	4	4	4	4	4	4	4	5	4	1	5	5	5	5	4	4	5	5	5	5	5	5	5	5	3	5	4	5	5	5	5	5	1	1	2	1	5	1	3	1	1
1	2	1	4	5	2	4	4	4	4	4	4	4	4	4	4	5	5	1	5	5	5	5	5	5	5	5	5	5	5	5	5	5	5	5	5	5	5	5	5	5	1	1	1	1	1	1	1	1	1
1	2	2	2	5	3	2	3	2	2	2	2	2	2	3	2	2	4	1	2	2	4	4	3	5	3	3	4	2	2	4	4	4	4	2	5	3	3	3	3	4	3	1	4	4	5	2	3	3	4
1	2	2	4	4	3	3	3	3	2	3	4	3	3	3	3	3	4	3	3	4	4	4	4	4	4	4	4	4	4	4	3	4	4	4	4	4	4	4	4	4	2	3	4	5	5	3	3	4	4
1	2	2	4	4	2	4	4	3	3	3	3	2	4	4	3	2	3	1	3	1	3	4	5	5	3	4	4	4	4	3	4	4	5	5	3	3	2	2	4	2	5	2	4	2	4	4	4	4	3
1	2	2	3	5	2	2	2	2	2	2	2	3	3	3	3	5	4	2	2	4	5	5	4	5	5	4	4	4	4	4	4	4	2	4	4	2	2	4	4	4	4	2	4	2	4	2	4	4	2
1	2	2	4	4	3	3	2	3	3	2	3	3	3	2	3	3	4	3	3	3	4	5	5	5	4	4	5	4	4	4	5	4	4	4	4	4	4	4	4	4	2	5	1	5	5	3	4	2	4
1	1	2	4	5	2	3	3	3	3	2	3	2	3	3	3	3	3	4	4	3	4	3	3	3	3	2	4	4	2	3	3	3	3	3	3	3	4	4	4	4	2	4	2	4	4	2	4	2	4
1	1	2	3	4	3	3	2	3	2	2	3	3	3	3	2	3	4	4	4	4	4	5	4	5	4	4	4	4	3	3	3	3	3	4	4	4	4	3	3	4	3	3	4	3	3	2	4	3	3
1	1	2	3	3	5	3	3	3	3	3	3	3	3	3	3	4	4	4	3	4	4	4	3	4	4	4	4	4	4	3	4	4	4	3	3	4	4	3	4	4	2	3	3	3	3	2	4	5	3
1	2	2	3	3	4	3	3	3	2	1	3	3	2	2	2	3	3	3	3	3	3	3	3	3	3	3	3	3	3	3	3	3	2	3	3	3	3	3	4	4	3	2	3	2	3	3	3	3	2
1	2	2	3	5	3	3	2	2	3	2	3	3	3	3	2	4	5	2	4	4	4	4	4	4	5	4	4	4	4	4	4	4	4	4	4	4	4	4	4	4	2	4	2	4	4	2	4	2	4
1	2	2	4	2	5	3	3	2	3	3	3	3	3	3	3	4	3	1	3	4	4	4	5	5	4	4	4	4	4	4	4	4	3	4	3	4	4	4	4	4	2	1	3	3	3	3	2	4	3
1	1	2	3	3	5	3	3	3	2	3	3	3	3	3	3	4	4	4	3	3	3	4	2	5	4	2	4	3	3	3	4	4	3	3	3	2	3	4	3	4	2	2	3	2	2	3	2	2	2
1	1	2	2	4	4	3	2	2	2	2	2	2	2	3	2	3	4	4	4	3	4	4	4	4	4	4	4	3	3	3	3	3	4	3	3	4	4	2	4	4	2	1	2	2	3	2	3	3	2
1	2	2	4	5	2	3	2	3	3	3	3	3	3	3	3	4	4	2	3	4	5	4	3	5	4	4	4	4	3	3	4	4	4	5	4	4	4	3	4	4	2	1	3	3	2	2	2	3	3
1	2	2	3	3	5	3	3	2	2	2	3	3	2	3	2	4	4	2	2	4	4	4	3	4	4	4	4	4	4	3	4	4	4	4	4	4	4	4	4	4	2	1	3	1	2	1	2	3	2
1	2	2	5	3	4	3	4	3	4	3	4	4	4	3	3	3	5	1	4	5	5	5	5	5	5	5	5	2	5	5	5	5	5	5	1	5	5	5	5	5	1	1	1	1	1	1	3	1	1
1	2	2	3	3	4	3	3	4	2	3	2	3	3	3	3	4	3	1	3	4	3	5	4	5	5	4	4	4	1	4	4	4	4	4	3	5	4	4	5	5	2	1	3	2	2	2	3	2	1
1	2	2	3	3	4	4	3	2	3	2	3	3	3	4	2	4	5	2	3	4	5	5	2	1	5	5	5	5	4	5	4	4	3	4	4	5	5	5	5	5	2	1	4	2	3	2	3	2	1
1	1	2	4	5	2	4	2	2	2	2	3	3	3	3	2	4	4	3	3	4	3	3	3	3	3	3	3	3	3	4	4	4	3	4	4	4	4	4	4	4	2	1	3	1	1	2	4	3	1
1	2	2	3	4	3	4	2	3	4	4	4	4	4	4	4	5	1	1	3	5	5	5	3	5	5	5	5	5	5	3	5	5	5	5	5	5	5	1	5	5	1	1	1	1	1	3	5	1	5
1	1	2	5	3	3	4	3	3	4	3	3	4	3	3	3	3	4	4	4	3	3	5	4	5	5	5	5	5	5	3	5	4	3	4	4	3	5	3	4	3	3	1	1	1	2	1	2	1	2
1	2	2	4	3	4	3	4	3	3	3	3	3	3	4	4	5	5	5	5	3	5	5	3	5	5	5	4	3	4	3	5	4	3	5	4	4	4	5	4	5	3	2	2	1	2	2	1	1	1
1	1	2	4	4	3	4	3	4	3	3	3	3	4	4	4	4	4	5	4	3	5	4	4	5	3	4	5	3	4	3	4	4	3	5	5	3	5	5	5	5	1	1	3	1	3	2	1	3	1
1	1	2	4	3	5	4	3	3	3	4	4	4	4	3	3	3	3	5	5	3	3	5	4	5	4	4	5	4	4	5	5	4	5	5	5	3	4	5	5	5	2	1	3	1	1	2	2	2	2
1	1	2	5	3	4	4	4	3	3	3	4	3	3	4	3	3	4	5	5	3	3	4	3	4	4	4	5	4	5	5	4	4	3	5	5	4	5	4	5	5	3	1	2	1	1	2	2	1	1
1	2	2	3	5	3	3	3	3	4	3	4	4	3	4	3	4	4	4	5	3	5	4	3	4	5	5	5	5	5	5	4	5	5	4	5	3	5	5	5	5	3	1	2	2	2	1	2	3	1
1	2	2	2	4	4	3	3	2	2	3	3	3	2	3	3	4	3	3	3	4	4	4	4	4	4	4	4	4	4	4	4	4	3	3	4	3	3	3	3	4	2	3	3	2	5	2	2	2	3
1	2	2	2	4	5	4	2	2	3	3	4	2	2	3	3	4	4	4	3	2	5	5	5	5	5	4	5	5	5	3	5	5	5	5	5	3	4	2	4	4	2	2	3	2	3	2	4	4	1
1	2	2	4	4	3	2	3	1	2	1	3	2	1	2	2	4	2	3	2	4	4	4	4	3	2	3	4	3	2	2	4	4	1	4	3	4	3	2	3	2	5	1	2	2	4	3	4	4	2
1	2	3	3	4	3	4	2	3	3	3	3	3	3	3	3	4	5	5	5	5	3	5	5	5	5	5	5	5	3	4	4	4	4	4	4	4	4	4	4	4	2	4	2	4	4	2	4	2	4
1	1	3	2	4	4	4	3	3	3	4	4	3	3	3	3	3	3	2	3	3	2	3	2	3	2	4	2	2	3	2	2	2	4	3	2	3	2	3	3	3	3	4	2	2	3	4	3	4	3
1	1	3	4	5	2	4	3	3	4	4	4	3	3	4	3	4	4	3	3	4	4	4	2	4	4	4	3	3	3	4	3	4	4	3	3	4	3	4	3	3	3	2	2	3	3	4	2	2	2
1	2	3	4	3	5	3	3	3	3	3	3	3	3	3	3	4	4	4	4	4	4	4	4	4	4	4	4	4	4	4	4	4	4	4	4	4	4	4	4	4	2	2	2	2	2	2	4	4	2
1	1	3	3	4	3	4	3	3	4	3	4	4	3	3	4	3	4	4	5	3	3	4	4	4	5	3	5	5	4	3	4	4	4	5	4	4	4	5	4	5	3	2	3	1	2	2	2	3	3
1	1	3	4	3	4	3	4	3	4	3	3	3	4	4	3	5	5	4	5	4	4	5	4	4	3	5	5	3	4	5	5	4	3	4	4	3	5	4	4	4	2	1	3	2	1	2	2	3	1
1	2	3	3	4	3	3	4	3	3	4	3	4	3	3	3	3	4	5	5	3	3	5	4	4	3	4	5	3	4	4	4	4	4	5	5	3	4	4	4	4	2	1	1	1	2	1	2	1	3
1	2	3	4	3	3	4	3	4	4	4	4	4	4	4	4	3	4	5	4	3	3	5	4	4	5	4	4	4	5	3	5	4	3	5	4	3	5	4	5	5	2	1	1	1	2	2	2	2	1
1	2	3	4	3	5	4	3	3	3	4	4	3	3	4	3	3	4	5	4	4	4	4	5	4	5	3	5	3	5	3	5	4	3	5	5	3	4	4	4	4	1	1	3	1	3	2	1	1	1
1	1	3	3	4	4	3	4	3	4	4	4	3	4	4	4	4	4	4	5	3	3	5	4	5	5	5	5	4	4	3	4	3	3	4	4	3	4	5	4	3	2	2	3	1	1	1	1	1	1
1	2	3	5	3	3	3	4	3	4	4	3	3	3	3	3	4	3	5	5	5	4	4	5	5	4	3	4	4	4	3	5	4	3	4	3	5	5	4	4	4	3	1	1	1	2	2	2	1	1
1	1	3	4	3	4	3	3	4	3	4	3	3	3	4	3	5	4	5	5	4	4	5	5	5	4	3	4	5	4	5	4	5	5	5	3	5	5	5	5	3	2	1	2	2	2	1	1	1	1
1	1	3	3	3	5	3	4	3	4	4	3	4	3	3	4	5	3	5	4	3	3	4	4	5	4	4	5	3	4	3	5	5	4	5	3	3	5	4	4	5	1	2	1	2	1	1	1	1	1
1	1	3	4	3	5	3	4	3	3	3	4	3	3	3	4	5	5	5	4	5	3	4	4	4	5	5	5	5	4	4	4	4	3	5	5	5	5	5	4	5	3	1	2	1	1	1	2	1	2
1	2	3	4	4	3	3	4	4	4	4	3	3	4	3	4	3	3	4	4	5	3	4	4	5	3	3	5	5	5	5	4	3	5	4	5	5	5	5	4	3	1	1	1	1	2	2	1	1	2
1	2	3	4	3	3	4	3	3	4	4	4	3	4	3	4	4	5	4	4	5	3	4	5	5	5	4	5	4	4	5	5	3	3	5	4	3	5	4	5	4	2	2	2	1	1	1	1	3	1
1	2	3	4	4	3	4	3	2	3	2	3	3	3	3	3	3	4	4	3	4	4	4	4	4	4	5	5	5	4	4	4	4	4	4	4	4	4	4	5	4	3	2	4	3	4	2	3	5	4
1	2	3	3	3	4	4	3	3	3	3	4	3	3	3	3	4	4	4	4	4	4	5	4	4	4	4	4	3	4	3	5	3	4	4	4	4	4	4	4	4	2	3	3	4	3	3	3	3	3
1	2	3	3	3	4	3	3	3	3	3	3	3	3	3	3	4	4	4	4	4	4	4	4	4	4	4	4	4	4	4	4	4	4	4	4	4	4	4	4	4	2	4	2	4	4	2	4	2	4
1	2	3	4	4	3	4	4	4	3	4	4	4	3	4	4	5	5	5	5	5	5	5	5	5	5	5	5	5	5	5	5	5	5	5	5	5	5	5	5	5	1	5	1	5	5	1	5	1	5
1	1	3	3	4	4	2	2	2	3	2	2	3	2	2	2	3	4	3	3	3	3	3	3	3	3	3	3	3	3	3	3	3	3	3	3	3	3	3	3	3	3	3	3	3	3	3	3	3	3
1	2	3	2	5	3	4	3	3	3	3	3	3	3	3	3	4	4	4	4	4	4	4	4	4	4	4	4	4	3	4	4	4	4	4	3	4	4	4	4	3	2	4	2	4	4	2	4	4	3
1	2	3	4	4	3	2	2	2	1	1	3	1	1	3	1	3	5	4	3	5	5	5	5	5	5	4	5	3	3	3	4	4	3	4	3	5	3	2	4	5	4	1	5	2	2	3	3	5	2
1	2	3	4	3	3	3	3	3	3	3	3	3	3	3	3	4	4	4	4	4	4	4	4	4	4	4	4	4	4	4	4	4	4	4	4	4	4	4	4	4	2	4	2	4	4	2	4	2	4
1	2	3	4	4	3	3	4	4	3	3	3	3	3	3	3	4	4	4	4	4	4	4	4	4	4	4	4	4	4	4	4	4	4	4	4	4	4	4	4	4	2	4	2	4	4	2	4	2	4
1	2	3	2	5	4	3	4	3	3	3	3	3	3	3	3	4	4	4	4	4	4	4	4	4	4	4	4	4	4	4	4	4	4	4	4	4	4	4	4	4	2	4	2	4	4	2	4	2	4
1	2	3	2	4	4	3	3	2	2	2	3	3	3	3	3	4	4	4	4	4	4	4	4	4	4	4	4	4	4	4	4	4	4	4	4	4	4	4	4	4	2	4	2	4	4	2	4	2	4
1	2	3	3	5	2	3	3	3	3	3	3	3	3	3	3	4	4	4	4	4	4	4	4	4	4	4	4	4	4	4	4	4	4	4	4	4	4	4	4	4	2	4	2	4	4	2	4	2	4
1	2	3	4	4	2	3	3	3	3	3	3	3	3	3	3	4	4	4	4	4	4	4	4	4	4	4	4	4	4	4	4	4	4	4	4	4	4	4	4	4	2	4	2	4	4	2	4	2	4
1	2	3	4	3	3	4	2	3	2	3	3	3	2	3	2	4	5	3	2	4	4	5	5	4	4	4	4	4	1	2	4	4	2	3	4	4	4	3	4	4	2	2	3	5	4	3	5	2	4
1	2	3	4	3	3	3	3	3	3	3	3	3	3	3	4	3	5	3	4	5	3	4	3	4	4	5	3	4	4	4	4	3	4	4	3	4	3	4	4	3	2	3	2	3	4	3	4	3	4
1	2	3	4	4	3	3	2	2	2	2	3	3	3	2	2	4	4	2	4	4	4	4	4	4	4	4	4	4	4	4	4	4	4	4	4	4	4	4	4	4	2	4	2	3	4	2	4	2	4
1	2	3	2	5	3	3	2	2	3	3	3	3	2	3	3	3	3	3	3	4	4	4	3	3	3	3	3	4	4	4	4	4	3	4	4	3	3	3	3	3	3	4	3	2	3	3	3	2	2
1	1	4	4	3	3	3	3	2	2	2	3	3	3	3	2	2	3	2	2	3	3	3	3	4	4	4	3	4	4	3	4	4	3	4	3	4	4	3	4	4	3	1	3	2	3	2	2	3	2
1	1	4	4	5	2	4	3	2	3	3	4	3	3	3	3	4	3	2	4	4	4	4	4	5	5	5	5	4	5	4	4	4	4	4	4	4	5	5	4	4	2	3	3	1	2	3	4	3	2
1	1	4	4	4	3	3	3	3	3	3	3	4	3	4	3	4	5	5	5	5	5	4	4	5	5	3	5	3	5	4	5	3	5	4	5	5	4	5	4	5	2	1	3	2	2	2	2	1	2
1	2	4	3	4	4	3	4	3	4	3	4	3	3	4	4	4	5	4	5	5	4	4	4	4	4	4	5	5	4	3	4	4	3	5	5	4	4	5	5	5	2	1	2	2	3	1	1	2	2
1	1	4	4	3	4	4	3	4	4	4	4	4	4	4	4	4	5	5	4	5	5	4	3	4	3	4	5	3	5	4	4	4	3	4	3	3	5	3	5	5	1	2	2	1	1	2	1	3	3
1	2	4	3	4	3	4	4	3	3	4	4	3	3	4	3	4	5	4	4	4	3	4	4	4	4	5	4	4	5	3	4	3	4	5	3	4	5	3	5	5	2	2	2	2	1	2	2	2	1
1	2	4	4	3	4	4	4	3	3	3	3	4	3	3	4	4	3	4	4	3	4	4	3	5	5	4	4	4	5	3	5	4	5	5	3	3	5	3	4	5	2	2	3	1	3	2	2	2	1
1	2	4	4	3	4	4	3	3	4	4	4	3	3	3	4	4	4	4	4	3	5	5	4	5	5	5	4	5	5	3	5	4	3	5	5	3	4	3	4	5	2	2	3	1	2	1	1	3	2
1	1	4	5	3	4	4	3	3	4	3	4	3	4	4	3	5	4	4	5	4	5	5	3	5	5	4	4	4	5	3	5	4	5	4	5	5	4	5	5	5	1	1	1	2	2	1	1	2	2
1	2	4	4	3	3	4	4	4	3	3	4	4	4	3	4	3	5	5	5	5	3	4	3	4	3	3	5	3	4	5	5	4	4	4	4	3	4	5	5	5	2	2	3	1	3	2	2	1	1
1	1	4	3	3	5	3	4	3	4	3	3	4	3	3	3	4	4	5	5	3	4	4	4	5	3	5	4	5	5	5	5	5	5	5	5	3	5	4	5	5	2	1	3	1	3	1	1	2	2
1	2	4	3	3	5	3	3	3	4	3	4	4	4	4	4	3	3	4	5	3	4	4	3	4	3	3	4	4	4	3	4	4	3	5	3	5	4	4	4	4	1	2	3	1	1	1	2	1	2
1	1	4	3	3	5	3	4	3	4	4	4	4	3	4	4	3	3	5	4	5	4	4	3	5	5	3	5	3	5	5	5	5	3	4	4	5	5	5	5	5	3	1	1	1	1	2	1	1	1
1	2	4	3	5	3	4	3	3	4	3	4	3	3	3	4	5	3	5	4	4	3	5	4	5	3	5	5	5	5	4	5	5	3	5	3	5	5	3	4	4	1	1	1	1	3	1	1	1	2
1	2	4	4	5	2	4	3	3	3	3	3	3	3	3	2	3	5	2	4	4	4	4	4	4	4	4	3	3	3	4	4	4	4	4	4	3	3	4	4	4	3	3	3	3	4	4	3	4	2
1	2	4	4	4	3	3	2	2	2	2	3	2	3	3	2	3	4	2	3	3	3	3	3	4	3	3	3	3	3	3	3	3	3	3	3	3	3	3	3	3	3	2	4	4	4	3	4	3	3
1	2	4	3	3	4	3	3	3	3	2	2	3	3	3	2	3	3	3	3	3	3	3	3	3	3	3	3	3	4	4	4	4	4	5	5	4	5	4	5	5	1	3	2	4	4	1	5	2	4
1	2	4	4	5	2	4	3	2	3	2	2	3	3	3	2	4	4	4	3	3	3	3	3	3	3	3	3	3	3	3	3	3	3	3	3	3	3	3	3	3	3	3	3	3	3	3	3	3	3
1	2	4	4	4	2	3	3	4	3	3	3	3	2	3	2	3	3	2	3	4	4	4	4	3	4	4	4	4	4	4	4	4	4	4	4	4	4	3	4	4	4	3	3	3	3	3	4	2	1
1	2	4	4	4	3	4	3	3	3	3	3	3	3	3	3	4	4	4	4	4	4	4	4	4	4	4	4	4	4	4	4	4	4	4	4	4	4	4	4	4	2	4	2	4	4	2	4	2	4
1	2	4	2	5	3	3	3	3	4	4	3	3	3	3	3	4	4	4	4	4	4	4	4	4	4	4	4	4	4	3	4	4	4	3	3	4	4	3	4	3	2	2	3	3	2	3	3	2	2
1	2	1	4	5	3	3	3	2	3	2	2	2	3	3	3	4	4	3	3	3	3	3	3	3	3	3	3	3	3	3	3	3	3	3	3	3	3	3	3	1	5	1	3	5	5	5	1	3	5
1	2	1	4	5	3	3	3	1	2	2	2	3	2	3	2	2	4	3	3	4	5	5	2	5	4	3	4	4	2	2	3	4	4	4	4	3	3	2	4	4	4	2	4	5	5	3	4	4	3
1	2	1	4	5	3	3	3	2	2	2	3	2	2	2	2	2	3	3	3	4	4	3	4	5	3	3	3	2	3	3	4	4	4	4	4	3	3	3	3	4	3	4	4	4	4	3	4	4	4
1	2	1	4	5	3	4	4	1	3	3	4	3	3	3	3	5	5	5	4	5	5	5	5	5	2	4	3	4	4	3	5	4	3	5	4	3	2	4	3	4	4	3	3	4	5	1	5	3	3
1	2	1	4	5	3	3	3	2	2	1	3	2	1	2	1	2	4	3	2	2	2	2	3	4	2	2	3	2	2	2	3	2	4	2	4	2	2	2	2	2	4	2	4	4	4	4	4	4	4
1	2	1	4	5	4	1	1	1	4	4	4	4	4	4	4	5	5	5	5	5	5	5	5	5	5	5	5	5	5	5	5	5	5	5	5	5	5	5	5	5	1	5	1	5	5	1	5	1	5
1	2	1	5	5	4	4	4	4	4	4	3	4	4	4	4	5	5	5	5	5	5	5	5	5	5	5	5	5	5	5	5	5	5	5	5	5	5	5	5	5	1	5	1	5	5	1	5	1	5
1	2	1	4	5	4	4	4	4	4	3	4	4	4	4	4	5	5	5	5	5	5	5	5	5	5	5	5	5	5	5	5	5	5	5	5	5	5	5	5	5	1	5	1	5	5	1	5	1	5
1	2	1	4	5	3	4	4	4	3	4	4	4	4	4	4	5	5	5	5	5	5	5	5	5	5	5	5	5	5	5	5	5	5	5	5	5	5	5	5	5	1	5	1	5	5	1	5	1	5
1	2	1	4	5	3	3	3	3	4	3	4	3	4	3	4	5	4	5	4	5	4	5	4	5	4	5	4	5	4	5	4	5	4	5	4	5	4	5	4	5	2	5	2	5	4	1	4	1	4
1	2	1	4	5	3	4	4	4	4	4	4	4	4	4	4	5	5	5	5	5	5	5	5	5	5	5	5	5	5	5	5	5	5	5	5	5	5	5	5	5	1	5	1	5	5	1	5	1	5
1	2	1	4	5	4	3	3	3	3	3	3	3	3	3	3	4	4	4	4	4	4	4	4	4	4	4	4	4	4	4	4	4	4	4	4	4	4	4	4	4	2	4	2	4	4	2	4	2	4
1	2	1	4	5	3	3	3	3	3	2	3	3	3	3	3	4	4	4	4	4	4	4	4	4	4	4	4	4	4	4	4	4	4	4	4	4	4	4	4	4	2	4	2	4	4	2	4	2	4
1	2	1	4	5	3	3	3	3	3	3	3	3	3	3	3	3	2	2	2	3	3	4	4	4	4	4	4	4	4	4	4	4	4	4	4	4	4	4	4	4	2	4	2	4	4	2	4	2	4
1	2	1	4	5	3	3	3	3	3	3	3	3	3	3	3	4	4	4	4	4	4	4	4	4	4	4	4	4	4	4	4	4	4	4	4	4	4	4	4	4	2	4	2	4	4	2	4	2	4
1	1	1	4	5	3	3	3	3	2	2	2	2	2	3	2	2	3	3	3	3	3	3	3	5	3	3	3	3	3	3	3	3	3	3	3	3	3	3	3	3	3	3	3	3	3	3	3	3	3
1	2	1	4	5	3	3	3	3	3	3	3	3	3	3	3	4	4	4	4	4	4	4	4	3	3	4	4	4	4	4	4	4	4	4	4	3	4	4	4	4	3	2	4	2	3	2	3	3	3
1	2	1	4	5	3	3	3	3	3	3	3	3	3	3	3	4	3	3	4	3	3	4	3	4	3	3	3	3	3	3	3	3	3	3	3	4	4	4	4	4	2	4	2	3	2	3	4	3	3
1	2	1	4	5	3	3	3	3	3	3	3	3	2	3	2	3	4	3	3	3	3	3	3	3	3	3	3	3	3	3	3	3	3	3	3	3	3	3	3	3	3	3	3	3	3	3	3	3	3
1	2	1	3	5	5	3	3	2	2	3	3	3	3	3	3	4	4	4	4	4	4	4	4	4	4	4	4	5	4	4	4	4	4	4	4	4	4	4	4	4	2	2	2	2	4	4	4	2	2
1	2	1	4	5	3	4	2	2	1	2	3	3	2	4	2	3	4	2	4	4	4	4	4	4	4	4	4	4	4	4	4	4	4	4	2	4	4	3	4	4	2	2	2	3	3	2	4	3	2
1	2	1	4	5	3	3	3	2	3	3	3	3	3	3	3	4	4	4	4	4	4	5	5	4	5	5	4	5	4	5	5	4	5	4	5	4	4	5	4	4	2	4	1	4	5	2	4	2	2
1	2	1	4	5	5	4	3	2	3	3	3	3	3	3	3	3	3	2	3	3	4	4	2	3	4	4	4	4	4	4	4	4	2	3	3	3	3	4	4	4	2	2	3	3	3	3	3	3	3
1	2	1	4	5	3	1	1	4	4	4	4	4	4	4	4	5	5	5	5	5	5	5	5	5	5	5	5	5	5	5	5	5	5	5	5	5	5	5	5	5	1	5	1	5	5	1	1	1	1
1	2	1	3	4	5	4	4	3	3	3	4	3	2	3	3	4	4	3	4	4	4	4	4	4	4	5	5	3	3	3	5	5	5	5	4	5	5	2	5	5	1	1	2	2	1	3	3	2	1
1	2	1	4	5	4	4	4	3	4	4	4	4	4	4	4	5	5	5	5	5	5	5	5	5	5	5	5	5	5	5	5	5	1	5	5	5	5	5	5	5	1	1	1	1	1	1	4	1	1
1	2	2	5	5	3	3	2	2	2	2	3	2	2	3	2	3	1	1	2	1	2	3	2	4	3	3	2	1	1	2	2	1	1	3	4	3	2	4	4	2	3	4	4	5	4	3	5	4	4
1	1	2	5	5	5	4	4	4	3	4	3	3	3	3	4	4	4	4	4	4	5	4	4	5	4	4	5	5	5	5	4	4	5	3	5	5	4	4	3	5	2	3	2	4	5	2	4	2	4
1	2	2	4	5	3	4	3	4	4	4	4	4	4	4	4	5	5	5	5	5	5	5	5	5	5	5	5	5	5	5	5	5	5	5	5	5	5	5	5	5	1	5	1	5	5	1	5	1	5
1	2	2	4	5	3	3	3	3	3	3	3	3	3	3	3	4	4	4	4	4	4	4	4	4	4	4	4	4	4	4	4	4	4	4	4	4	4	4	4	4	2	2	2	4	4	2	4	3	3
1	2	2	4	5	4	4	2	3	3	3	3	3	3	3	3	4	4	4	4	3	3	4	4	4	4	3	4	2	3	4	3	3	4	4	4	4	4	3	3	4	2	4	2	4	4	2	4	2	4
1	1	2	4	5	4	3	3	3	3	3	3	2	3	2	3	5	5	3	3	4	3	3	4	4	4	3	3	3	4	3	5	5	3	3	4	3	3	4	4	3	2	3	4	4	2	4	4	3	3
1	1	2	4	5	5	3	3	3	3	3	3	4	2	2	2	4	5	3	5	5	5	5	5	5	5	5	5	5	3	5	5	5	5	3	5	5	4	5	5	5	3	4	2	4	4	2	3	3	2
1	2	2	4	5	3	3	2	3	3	3	3	3	3	3	2	3	4	3	4	3	3	4	4	3	4	3	3	3	4	3	4	4	4	4	4	4	3	3	4	4	2	4	2	4	4	2	3	3	3
1	1	2	4	5	4	4	3	2	3	3	3	3	3	3	2	3	4	3	4	3	3	4	3	4	4	4	4	3	3	2	4	4	4	4	3	4	3	4	4	3	3	1	3	2	3	3	3	3	2
1	1	2	4	5	4	3	3	2	2	3	3	2	3	4	3	4	3	3	3	4	4	4	4	5	4	3	4	3	4	4	4	4	2	4	4	3	3	4	4	4	3	3	3	2	3	2	3	3	2
1	1	2	5	3	5	3	3	2	3	3	3	3	3	4	3	4	5	2	4	4	4	4	3	3	4	4	4	4	4	4	5	4	5	5	2	4	4	4	4	4	3	4	1	1	4	2	2	3	2
1	2	2	4	5	3	2	3	2	3	2	3	2	2	2	1	2	1	2	2	3	3	3	2	2	2	2	2	2	2	2	2	2	2	3	3	2	2	4	4	2	3	2	2	2	2	2	2	2	2
1	2	2	4	5	4	3	2	2	2	2	3	2	2	3	2	3	4	3	3	4	3	4	3	4	4	4	3	3	4	4	4	4	3	4	4	4	4	3	3	4	2	1	2	4	2	2	5	3	2
1	1	2	4	5	4	4	3	1	1	2	3	3	3	3	3	4	4	4	4	4	4	4	4	4	4	4	4	4	4	4	5	5	3	4	5	4	5	5	5	5	1	5	1	3	3	3	2	1	1
1	1	2	4	5	3	3	3	3	3	3	4	4	3	4	3	4	5	4	4	5	5	5	5	5	5	5	5	5	5	5	5	5	5	5	5	5	5	5	5	5	1	5	1	5	5	1	5	1	1
1	1	2	4	5	4	3	3	3	3	3	3	3	3	3	3	4	4	2	4	4	4	4	5	4	5	5	5	4	5	3	5	5	5	5	3	4	4	2	5	3	1	1	3	1	1	5	1	2	1
1	1	2	4	5	5	4	4	3	4	4	4	4	4	4	4	5	4	4	4	4	4	4	4	4	4	4	4	4	5	5	5	5	5	5	5	5	4	4	4	4	2	1	2	2	1	2	2	2	1
1	2	2	5	4	4	4	3	4	4	3	3	4	4	4	4	5	5	5	5	5	5	5	5	5	5	5	5	5	5	5	5	5	5	5	5	5	5	5	5	5	1	1	1	1	1	1	4	1	1
1	2	2	4	5	3	4	4	3	3	3	3	3	3	3	3	4	4	4	4	4	4	4	4	4	4	4	4	4	4	4	4	4	4	4	4	4	4	4	4	4	2	1	2	4	2	2	2	2	2
1	2	2	4	5	4	3	3	3	3	4	4	3	3	3	3	5	5	3	4	4	5	5	4	5	5	5	5	4	4	5	5	5	3	4	3	4	4	5	5	5	3	2	3	2	2	2	2	2	1
1	2	2	5	5	4	3	4	4	3	3	3	3	4	4	4	3	4	5	5	5	5	4	4	4	4	3	4	4	5	3	5	5	3	5	5	3	4	3	4	3	2	2	2	1	1	1	2	2	2
1	2	2	3	5	4	4	4	4	4	4	4	3	3	3	3	5	4	5	4	4	4	4	3	4	3	4	4	5	5	5	5	5	5	4	4	5	4	4	5	3	3	2	1	2	2	2	2	2	3
1	2	2	4	4	4	4	4	4	4	3	4	4	3	4	4	4	5	5	5	3	5	5	5	5	3	4	5	4	4	3	5	5	3	4	5	4	5	3	4	3	1	2	3	1	2	1	2	2	2
1	2	2	4	5	4	4	4	3	3	3	4	3	3	4	4	4	4	4	5	3	3	5	3	5	3	3	5	5	5	3	4	5	5	5	5	3	5	4	4	5	2	1	2	2	3	1	1	3	1
1	1	2	3	5	4	4	3	3	3	4	4	3	3	3	4	5	3	5	4	4	3	5	4	5	3	4	4	5	5	4	4	4	5	4	5	3	4	3	4	5	3	1	3	2	3	2	2	2	1
1	2	2	4	4	5	4	3	4	4	4	3	4	4	3	4	4	5	5	4	3	4	5	3	5	5	3	4	4	4	4	5	5	4	4	3	3	5	3	5	3	2	2	3	1	2	2	1	2	2
1	2	2	5	4	4	3	3	3	3	3	4	3	4	4	4	3	3	5	5	4	4	5	3	5	4	3	4	4	4	3	5	3	3	5	4	3	4	4	4	3	2	2	1	1	2	1	2	3	3
1	2	2	3	5	4	4	4	4	3	3	4	4	4	4	4	5	4	5	5	3	5	4	4	5	5	4	5	3	4	3	4	4	4	5	5	4	5	3	4	5	2	2	2	1	3	2	2	3	1
1	2	2	5	5	3	4	4	3	4	3	4	4	3	3	4	3	4	4	4	3	3	4	3	4	3	4	5	5	4	4	4	4	4	4	4	3	4	4	4	5	3	1	2	1	3	1	2	3	2
1	2	2	5	3	5	3	4	4	4	4	3	3	4	3	3	3	4	5	5	3	3	5	5	5	3	4	4	5	5	5	4	5	4	4	5	4	5	3	4	5	3	2	2	1	2	1	2	2	2
1	1	2	5	4	4	4	3	3	3	4	3	4	3	3	3	4	5	5	5	4	3	5	4	5	4	5	4	5	5	3	4	5	3	5	5	3	5	4	5	3	3	1	2	1	2	2	1	3	2
1	1	2	4	4	5	4	4	3	3	3	4	4	3	3	4	5	5	4	4	4	4	4	3	4	4	5	4	4	4	3	5	3	3	4	5	4	4	4	4	3	2	2	2	2	2	2	1	2	1
1	1	2	4	4	5	3	4	3	3	3	3	3	4	3	3	4	4	4	4	4	4	5	5	4	4	5	4	5	5	5	4	4	4	4	4	4	5	4	4	5	1	1	3	1	3	1	1	1	3
1	2	2	5	4	4	4	3	3	3	3	3	3	3	3	3	3	3	3	3	3	3	3	2	3	3	2	3	3	3	3	3	4	2	4	3	3	3	4	2	3	3	3	4	2	2	4	3	3	2
1	2	2	4	5	4	3	3	2	3	3	4	3	3	3	2	4	5	2	5	5	5	5	4	5	4	4	5	5	4	4	5	5	5	5	3	3	3	4	4	4	3	2	3	3	4	1	2	2	2
1	2	2	4	5	3	3	3	1	2	2	3	3	2	3	3	4	4	4	4	4	3	4	4	4	4	4	4	4	4	4	4	4	4	4	4	4	4	4	4	4	2	4	2	4	4	2	4	2	2
1	2	3	4	5	4	3	3	2	2	3	3	3	2	3	2	4	4	4	4	4	4	3	3	4	4	4	4	4	4	4	4	4	2	3	4	2	3	3	3	4	2	4	2	4	3	2	3	2	3
1	2	3	5	5	5	4	3	3	3	2	3	3	3	3	3	4	4	4	4	4	4	4	4	5	5	5	5	5	5	5	5	3	3	3	3	3	3	3	3	3	3	2	3	3	3	3	3	3	3
1	1	3	3	5	5	4	3	4	3	4	4	4	3	4	3	4	3	2	3	5	5	4	5	5	5	4	3	4	4	5	4	4	3	4	3	4	5	4	4	4	1	3	3	3	2	2	3	4	2
1	1	3	4	5	4	4	4	3	3	4	3	4	3	4	3	3	5	5	4	3	3	4	5	4	3	4	5	5	4	3	5	3	4	4	3	5	5	3	4	5	3	2	2	2	3	2	2	1	2
1	2	3	5	4	4	3	3	4	4	3	4	4	3	3	4	3	3	4	4	4	3	5	5	5	3	4	4	5	5	3	4	4	5	5	4	3	4	3	5	5	3	1	2	2	2	1	2	2	1
1	1	3	4	5	4	4	3	3	3	4	4	4	4	3	4	3	4	4	5	3	4	4	5	4	5	5	4	5	5	5	4	4	4	4	5	4	5	3	4	4	3	2	1	2	1	1	2	3	1
1	2	3	4	5	5	4	4	4	4	3	3	4	3	3	4	5	3	5	4	4	4	5	3	5	3	3	5	4	4	5	5	4	3	4	3	3	4	5	4	3	1	1	2	1	2	2	2	3	3
1	2	3	4	5	3	3	4	3	3	4	4	3	3	4	3	4	3	5	5	5	5	4	4	5	5	4	5	3	5	5	5	3	5	5	3	3	5	4	4	4	2	2	2	1	2	2	2	3	1
1	2	3	4	5	4	4	4	4	4	4	4	3	3	3	4	5	5	5	5	4	4	5	3	4	5	5	5	4	4	3	5	4	3	5	4	3	5	4	5	3	1	2	2	2	3	2	2	1	3
1	1	3	4	4	4	3	3	3	3	4	4	4	3	3	3	3	3	5	4	3	3	4	5	4	4	4	5	5	4	5	4	5	5	5	4	3	4	4	5	4	2	2	1	2	2	1	1	3	1
1	2	3	5	4	3	4	3	4	3	4	3	3	4	4	4	5	4	5	4	3	4	4	3	4	5	3	5	4	4	3	5	4	5	5	4	5	4	4	5	3	2	1	1	1	1	1	2	3	2
1	1	3	3	5	4	3	3	4	3	3	4	4	3	3	3	5	5	5	5	4	4	4	4	4	4	4	5	4	4	3	4	5	3	5	5	3	5	5	4	5	3	1	3	2	3	2	2	3	2
1	2	3	4	4	4	4	3	3	4	3	3	4	3	4	3	5	4	5	5	3	4	4	5	5	3	3	5	3	5	4	5	5	3	5	4	4	5	4	5	3	3	1	3	2	1	2	1	3	1
1	1	3	3	5	4	4	4	4	3	3	4	3	3	3	4	3	5	4	5	3	5	4	3	4	5	5	5	3	5	3	5	4	4	5	4	5	5	3	5	5	1	1	2	1	2	1	1	3	1
1	2	3	4	4	4	3	3	3	4	3	4	4	3	3	4	5	4	4	5	5	5	4	5	5	3	5	4	5	5	3	5	3	4	4	3	3	5	3	5	4	3	1	2	1	3	1	1	2	3
1	2	3	5	5	4	4	4	4	4	4	4	3	3	3	3	5	5	4	5	4	4	5	4	5	4	5	5	5	4	3	4	4	3	5	3	3	5	5	5	5	3	1	2	1	2	1	1	1	2
1	1	3	4	5	5	4	4	3	3	3	3	3	3	4	3	4	4	5	4	4	3	4	4	5	4	4	4	5	5	5	4	3	3	4	5	3	5	4	4	4	2	2	3	1	2	2	1	2	1
1	1	3	4	5	4	3	4	3	3	4	3	4	3	3	4	3	4	4	5	5	4	4	4	4	4	5	5	5	5	5	4	3	5	4	3	5	5	5	4	4	1	2	3	1	2	2	1	1	1
1	2	3	4	4	5	3	3	3	3	3	4	4	4	4	3	3	4	4	4	4	3	4	4	5	4	4	5	3	5	3	5	4	3	5	5	5	5	4	4	3	1	2	2	2	2	1	2	3	1
1	1	3	4	5	3	4	4	3	3	3	3	4	3	3	4	3	4	5	5	5	3	5	5	4	3	4	4	4	4	3	5	3	5	4	5	3	4	3	4	4	3	1	3	1	2	1	1	3	1
1	2	3	5	3	5	3	4	4	3	4	4	3	4	4	4	4	5	4	5	5	3	4	3	5	5	3	4	4	4	3	4	4	5	5	4	3	5	5	4	5	2	2	1	1	3	2	2	1	1
1	2	3	4	4	5	3	3	4	4	3	3	4	3	4	4	5	5	5	4	4	3	5	5	5	3	5	5	3	5	3	5	5	5	5	5	5	4	5	5	5	1	2	1	1	2	2	1	3	1
1	2	3	4	5	5	3	4	3	4	3	3	3	4	4	3	3	5	4	4	4	3	5	5	5	5	4	5	5	5	3	4	4	3	4	3	4	5	4	4	5	2	2	2	1	2	1	1	2	2
1	2	3	4	4	4	4	4	3	3	4	4	3	3	4	4	4	4	5	5	5	5	4	3	5	3	4	5	3	4	4	4	3	5	5	4	4	5	5	4	4	1	2	2	2	2	1	2	2	3
1	2	3	4	5	3	4	4	4	3	4	3	3	4	4	4	4	3	5	5	5	3	4	5	5	3	3	5	4	4	5	4	3	3	5	3	3	5	4	5	5	1	1	2	1	2	1	1	1	3
1	2	3	4	5	5	4	3	3	3	4	3	3	3	4	3	4	4	4	4	3	5	5	3	5	3	5	4	5	4	3	4	4	4	4	5	5	4	4	5	5	2	1	2	2	2	1	1	2	2
1	1	3	3	4	5	3	4	4	3	3	4	4	3	4	4	3	3	5	5	3	4	5	5	4	5	3	5	3	5	3	5	5	3	5	3	5	4	4	5	5	1	1	2	1	1	1	2	1	1
1	1	3	4	5	5	3	3	3	3	3	3	3	3	3	3	4	4	4	4	4	4	5	5	5	5	5	5	5	5	5	5	5	5	4	4	4	5	5	5	5	1	4	2	4	4	2	4	2	4
1	1	3	4	5	5	4	4	3	4	4	4	4	4	4	4	5	5	5	5	4	4	4	4	4	4	4	4	4	4	4	4	4	4	4	4	4	4	4	4	4	2	4	2	4	4	2	4	2	4
1	1	3	4	5	4	3	3	3	3	3	3	3	3	3	3	4	4	4	4	4	4	4	4	4	4	4	4	4	4	4	4	4	4	4	4	4	4	4	4	4	2	4	2	4	4	2	4	2	4
1	1	3	4	5	4	3	3	3	3	3	3	3	3	3	3	4	4	4	4	4	4	4	4	4	4	4	4	4	4	4	4	4	4	4	4	4	4	4	4	4	2	4	2	4	4	2	4	2	4
1	2	3	5	5	4	3	3	3	2	2	2	2	2	2	3	4	4	4	4	4	4	4	4	4	4	4	4	4	4	4	4	4	4	4	4	4	4	4	4	4	2	4	2	4	4	2	4	2	4
1	1	3	4	5	3	2	3	2	2	3	3	3	3	3	3	3	3	3	3	3	4	3	4	4	5	3	5	3	3	3	4	5	3	5	3	3	4	2	3	3	3	4	3	5	4	1	4	3	3
1	2	3	4	5	3	3	3	2	3	3	3	3	3	3	3	4	4	4	4	4	4	4	4	4	4	4	4	4	4	4	4	4	4	4	4	4	4	4	4	4	2	4	3	4	4	2	4	2	3
1	1	3	4	5	3	2	2	2	2	2	3	3	3	3	3	4	4	4	4	4	4	4	4	4	4	4	4	4	4	4	4	4	4	4	4	4	4	4	4	4	2	4	2	4	4	2	4	2	4
1	1	3	4	5	4	3	3	2	2	2	3	2	2	3	2	3	4	3	3	3	4	3	4	4	4	4	3	3	3	3	4	3	3	3	3	3	3	4	3	3	3	2	3	2	2	3	2	4	2
1	2	3	5	5	5	3	3	3	3	3	3	3	3	3	3	4	4	4	4	4	4	4	4	4	4	4	4	4	4	4	4	4	4	4	4	4	4	4	4	4	2	4	2	4	4	2	4	2	4
1	2	3	4	5	4	4	3	1	3	3	4	4	3	4	3	4	4	4	4	4	4	4	4	4	4	4	4	4	4	4	4	4	4	4	4	4	4	4	4	4	2	4	2	4	4	2	4	2	4
1	2	3	4	5	3	3	3	3	3	3	3	3	3	3	3	4	4	4	4	4	4	4	4	4	4	4	4	4	4	4	4	4	4	4	4	4	4	4	4	4	2	4	2	4	4	2	4	2	4
1	1	3	4	5	4	3	3	2	2	2	3	3	2	2	2	3	4	4	3	3	4	4	3	4	3	4	3	3	3	3	3	3	3	4	4	2	3	2	3	4	2	3	3	5	4	3	3	3	3
1	2	3	4	5	4	3	3	3	3	3	3	3	3	3	3	4	4	4	4	4	4	4	4	4	4	4	4	4	4	4	4	4	4	4	4	4	4	4	4	4	2	4	2	4	4	2	4	2	3
1	2	3	4	5	4	3	2	2	3	3	2	3	3	3	2	3	3	1	3	4	4	4	2	5	4	4	4	3	3	4	4	4	1	4	4	4	4	3	4	5	2	1	3	1	4	4	2	5	2
1	2	3	4	5	4	2	2	2	2	2	3	3	2	3	3	4	3	2	2	3	3	4	3	5	5	3	4	3	4	3	5	5	3	5	3	3	3	4	5	5	4	1	4	1	2	1	2	2	1
1	2	3	4	5	3	3	2	2	3	3	3	3	3	3	3	4	4	4	4	4	4	4	4	4	4	4	4	4	4	4	4	4	4	4	4	4	4	4	4	4	2	1	2	4	3	2	2	2	2
1	2	3	4	5	3	3	3	3	3	3	3	3	3	3	3	3	3	3	3	3	4	4	4	4	4	4	4	3	4	4	4	4	3	4	3	4	4	3	4	4	2	2	2	2	2	2	4	2	2
1	1	3	4	5	4	3	3	2	2	2	4	3	2	3	3	4	5	3	2	4	4	5	3	5	5	3	4	3	3	4	4	4	2	4	4	5	4	5	4	2	1	3	2	3	3	2	3	4	3
1	1	4	4	5	4	4	4	3	4	3	3	3	3	3	3	5	3	4	4	5	5	5	5	5	4	4	4	4	4	4	5	4	4	4	4	4	4	4	4	4	2	4	2	4	4	2	5	3	3
1	1	4	5	5	5	3	3	3	3	3	3	3	3	3	3	3	5	3	3	4	4	4	4	4	4	4	4	4	4	4	4	4	4	4	3	4	4	4	4	4	2	2	2	3	3	3	3	4	2
1	2	4	5	4	5	3	4	4	4	3	3	4	3	4	3	5	4	5	4	3	5	4	4	5	4	4	5	3	5	3	5	4	3	5	5	3	5	4	5	3	3	2	2	1	3	1	1	2	2
1	1	4	4	5	5	4	4	3	3	4	4	4	4	4	4	5	4	3	5	5	5	5	4	5	4	5	5	5	5	5	4	4	5	4	3	4	5	5	5	5	2	1	2	2	2	1	3	3	2
1	2	4	3	5	5	4	4	3	3	4	4	4	4	3	3	3	4	5	5	3	5	5	3	4	3	3	4	3	5	4	5	3	5	4	3	5	5	5	5	5	2	1	2	2	3	1	2	3	2
1	2	4	4	5	4	4	4	3	3	3	4	3	3	3	3	4	3	4	5	4	3	4	4	4	4	5	5	4	4	4	5	3	4	5	5	3	5	4	5	5	3	1	2	1	2	1	2	2	3
1	2	4	5	4	4	4	4	3	4	4	4	3	3	3	3	5	3	5	5	3	4	4	3	5	4	5	4	4	4	3	4	4	3	5	3	5	4	4	4	3	3	1	3	1	3	1	1	1	1
1	2	4	4	4	4	4	4	3	4	3	3	4	4	4	3	5	5	5	5	5	4	4	4	5	4	3	5	4	5	4	5	3	4	5	3	4	4	3	5	5	1	2	3	2	2	1	2	1	3
1	1	4	5	4	4	4	4	4	3	3	3	4	3	4	3	4	5	5	5	3	4	4	5	5	3	3	5	5	5	3	4	4	5	5	3	3	5	4	5	3	2	2	1	1	2	1	2	2	1
1	2	4	4	5	4	4	4	3	3	4	3	4	4	3	3	3	4	5	4	3	5	4	3	4	3	5	4	4	4	3	5	4	4	4	5	3	4	4	4	4	1	2	3	2	1	2	1	1	3
1	2	4	5	5	4	3	3	4	4	3	4	3	4	4	3	4	3	4	4	3	5	4	5	5	5	3	5	3	4	3	5	5	5	5	4	3	4	5	5	5	2	2	3	2	2	2	2	1	1
1	2	4	3	5	4	4	4	4	3	4	4	4	4	3	3	4	3	4	5	3	5	4	3	4	5	4	5	4	5	4	5	5	3	4	5	4	5	5	4	5	3	1	2	1	1	1	1	2	1
1	1	4	4	5	4	3	3	4	4	4	3	3	3	3	3	3	3	5	4	4	3	5	5	5	3	4	4	3	4	4	5	5	4	5	5	3	5	5	5	5	3	1	2	2	1	1	1	1	3
1	1	4	4	5	4	3	4	4	4	3	4	4	4	3	4	3	4	4	5	4	5	4	3	4	4	3	4	5	5	4	5	5	4	5	3	3	5	3	4	3	3	1	1	1	2	2	1	3	1
1	1	4	4	5	5	4	3	4	3	3	3	4	3	4	4	5	5	4	4	3	3	5	5	5	3	4	5	3	4	4	4	5	3	5	3	4	4	5	4	4	2	1	2	2	3	1	2	2	1
1	1	4	3	5	5	4	4	3	4	3	4	4	3	3	4	5	5	4	4	4	4	4	5	5	3	4	5	5	5	4	4	3	3	4	4	4	5	3	5	3	1	2	3	2	2	2	1	1	2
1	2	4	4	5	4	3	4	4	3	4	3	4	3	3	4	5	5	5	4	3	3	5	3	5	3	5	5	5	5	3	4	4	5	5	3	4	5	5	5	3	1	1	2	2	2	2	2	1	1
1	2	4	4	5	4	4	3	4	3	4	3	3	4	3	3	4	3	5	4	4	3	4	5	5	4	5	4	4	4	3	4	3	3	4	5	5	5	4	5	5	2	1	1	1	2	1	1	2	3
1	1	4	5	4	4	4	3	4	4	4	4	4	3	4	3	5	3	5	4	5	3	4	4	5	4	3	5	4	5	5	4	4	3	5	5	3	5	5	4	4	2	1	1	1	2	1	2	3	2
1	1	4	4	4	4	3	4	3	4	4	4	4	4	4	4	3	4	5	4	3	5	4	5	4	3	5	4	4	5	3	4	4	4	5	5	5	5	4	4	5	1	2	3	1	2	1	2	3	2
1	1	4	5	4	4	3	3	4	3	3	3	3	4	4	3	3	3	4	5	3	3	5	5	5	3	3	5	4	5	3	5	5	3	4	4	4	5	5	4	3	3	2	1	1	1	2	1	1	1
1	2	4	4	5	4	4	4	3	3	4	4	3	3	4	3	5	3	5	4	3	4	4	4	5	5	3	4	4	5	4	4	5	4	4	5	3	5	5	5	5	3	1	1	2	2	1	2	2	1
1	2	4	3	5	5	4	4	4	3	4	3	3	4	4	4	4	3	5	5	4	4	4	5	5	5	3	4	5	5	4	4	4	3	4	5	3	5	4	4	5	3	1	1	1	2	1	2	1	1
1	1	4	4	5	4	4	4	3	3	4	3	3	4	4	3	4	3	4	5	4	3	4	5	4	3	5	5	4	5	3	5	4	4	5	5	5	5	3	4	5	1	1	1	1	1	2	2	1	2
1	1	4	5	4	5	4	4	3	4	3	4	4	3	4	3	4	3	5	4	3	4	4	5	5	3	4	4	5	5	3	4	4	5	4	4	3	5	4	5	3	2	1	1	2	1	2	1	1	1
1	2	4	3	5	4	4	3	3	4	4	4	4	4	3	4	5	3	4	4	4	4	4	5	4	3	5	4	5	4	3	4	4	3	5	5	5	5	5	4	3	2	1	3	1	1	1	1	2	1
1	1	4	4	5	4	3	3	3	3	4	3	4	3	4	4	3	5	4	5	5	3	4	4	5	5	3	4	5	5	4	5	5	4	5	4	5	4	4	4	5	1	1	3	2	1	2	2	3	1
1	2	4	4	5	4	3	4	4	3	4	3	4	3	3	3	5	4	4	4	3	5	5	4	5	4	4	4	4	4	3	5	3	3	5	4	5	5	3	4	3	3	1	2	1	1	2	1	1	2
1	1	4	4	5	5	3	4	3	4	4	4	4	4	4	4	5	5	4	4	3	3	4	3	5	5	3	5	5	5	3	5	5	3	4	4	5	4	3	4	5	1	2	1	1	2	1	1	3	2
1	1	4	4	5	5	4	4	3	3	4	4	3	4	3	3	3	5	4	4	5	5	4	3	5	4	5	4	3	5	5	5	3	3	4	3	3	4	5	5	4	2	2	1	2	1	1	1	1	1
1	1	4	5	3	5	3	4	3	3	3	3	4	4	3	3	4	5	4	5	3	3	4	4	4	4	3	4	5	4	3	4	5	3	4	3	4	5	4	4	5	1	1	2	1	2	1	1	2	3
1	1	4	5	4	4	4	4	3	3	4	3	3	3	3	3	4	4	5	4	3	3	4	4	5	4	4	4	4	4	4	5	4	5	4	5	5	4	3	5	5	2	2	1	1	1	2	2	1	1
1	1	4	5	5	4	4	3	4	4	3	4	4	4	4	2	5	5	4	3	5	5	5	5	5	5	5	5	5	4	3	5	5	3	5	3	5	5	4	5	5	1	1	1	1	1	1	2	1	1
1	1	4	4	5	5	4	4	3	2	2	3	2	2	3	2	3	3	3	3	3	4	3	4	3	3	4	3	4	3	4	4	3	4	3	4	3	4	3	3	4	2	4	3	4	3	2	4	3	3
1	2	4	4	5	3	3	3	2	3	3	3	2	2	3	3	4	4	4	4	4	4	4	4	4	4	3	4	4	3	4	3	4	3	4	3	4	3	4	3	4	3	4	3	4	3	2	3	2	3
1	2	4	4	5	4	4	4	2	2	2	3	3	3	3	3	4	4	4	4	4	4	4	4	4	4	4	4	4	4	4	4	4	4	4	4	4	4	4	4	4	2	4	2	4	4	2	4	2	4
1	2	4	5	5	4	3	3	3	4	3	3	3	3	3	3	4	5	3	3	4	4	5	5	5	4	4	4	4	3	4	4	4	3	3	3	3	3	5	3	4	3	3	3	3	3	3	3	3	3
1	2	4	4	5	3	3	3	3	3	3	3	3	3	3	3	4	4	3	3	3	4	4	4	4	4	4	4	3	4	4	4	4	4	4	4	4	4	3	1	2	2	2	2	4	4	2	4	2	4
1	2	4	4	5	3	4	3	2	3	2	3	3	3	3	2	3	4	3	4	4	3	4	4	4	4	4	4	4	4	3	5	4	3	4	3	3	3	3	3	4	3	2	3	2	3	2	3	3	2
1	2	4	4	4	5	3	3	3	3	3	3	3	3	3	3	3	4	3	3	3	4	4	4	4	4	4	4	4	3	4	4	4	4	3	3	3	3	3	4	4	2	2	3	3	3	3	3	3	2
1	2	4	4	5	3	3	2	3	2	2	3	3	3	3	3	4	4	4	4	4	4	4	4	4	4	4	4	4	4	4	4	4	4	4	4	4	4	4	4	4	2	4	2	4	3	2	3	2	2
1	2	4	4	5	5	4	4	4	4	3	4	4	4	4	4	5	5	5	5	5	5	5	5	5	5	5	5	5	5	5	5	5	5	5	5	5	5	5	5	5	1	1	1	5	5	1	3	3	3
1	2	4	4	5	4	4	4	4	4	4	4	4	4	4	3	4	4	4	4	4	4	4	4	2	4	4	4	4	4	4	4	4	4	4	4	4	4	1	4	4	3	1	3	1	4	2	3	4	2
1	2	4	4	5	4	3	3	2	3	3	3	3	3	3	2	4	4	3	3	4	4	4	4	4	4	4	4	4	3	3	5	4	1	4	3	4	4	4	4	4	2	1	3	1	3	2	2	2	1
1	2	4	4	5	3	3	2	2	3	3	2	3	2	3	2	4	3	3	3	3	3	3	3	3	3	3	3	3	3	3	3	3	3	3	3	3	4	4	2	3	3	3	2	3	2	3	4	3	2
1	1	4	4	5	5	4	4	4	4	4	4	4	4	4	4	5	5	5	5	5	5	5	5	5	1	5	5	5	5	5	5	5	5	5	1	1	5	5	5	5	5	1	1	1	1	1	1	1	5
1	2	1	1	2	4	3	3	2	2	2	2	3	3	3	2	4	3	2	3	4	4	4	4	4	4	4	4	3	3	4	4	4	2	3	3	4	4	4	4	4	2	1	4	2	3	2	2	4	2
1	2	1	1	2	4	3	3	3	3	3	3	3	3	3	3	3	3	3	3	3	3	4	4	4	4	4	4	4	4	3	2	4	4	4	4	3	4	4	4	4	3	2	2	3	3	3	4	2	3
1	2	1	3	2	3	3	2	3	3	4	4	4	3	3	2	4	5	5	4	4	3	4	4	5	5	5	5	5	5	5	5	5	5	5	5	5	4	5	5	5	1	1	2	3	3	4	3	4	2
1	2	1	3	2	3	3	2	2	2	2	3	3	3	3	2	3	2	2	2	2	2	2	2	2	3	2	3	2	1	3	2	2	3	3	3	3	3	3	3	3	4	4	2	4	5	2	5	5	5
1	2	1	1	2	5	3	3	2	3	2	3	3	3	3	3	4	4	2	4	4	4	4	4	4	3	4	3	4	3	2	3	4	4	4	5	3	3	3	4	3	3	4	3	4	4	2	4	3	3
1	2	1	1	3	3	3	2	2	2	3	3	3	3	3	2	4	4	4	3	4	4	4	3	4	4	4	3	2	2	4	3	4	4	4	4	4	3	3	3	4	4	4	3	3	4	2	3	5	3
1	2	1	2	3	2	4	3	4	4	4	4	4	4	4	4	5	5	5	5	5	5	5	5	5	5	5	5	5	5	5	5	5	5	5	5	5	5	1	5	5	2	3	4	4	5	4	5	3	5
1	2	1	2	3	3	3	2	2	3	3	3	3	2	3	3	3	4	3	4	4	4	4	4	4	4	4	4	4	4	4	4	4	4	4	4	4	4	4	4	4	2	4	3	4	4	3	4	4	4
1	2	1	2	3	3	3	3	2	2	2	3	3	2	3	2	3	4	4	3	3	3	4	4	4	3	3	3	4	3	3	3	3	2	3	3	3	3	3	3	3	3	3	4	5	2	3	4	3	4
1	2	1	3	3	3	3	2	2	2	2	3	1	2	2	1	3	3	2	3	3	2	4	3	4	3	3	2	3	3	2	3	2	2	3	4	2	3	1	3	4	4	1	4	3	4	3	3	4	4
1	1	1	1	3	2	2	2	2	2	2	3	2	2	2	2	2	2	2	3	2	4	3	3	4	3	3	2	3	2	2	2	2	2	3	3	3	3	3	2	3	3	2	4	4	3	4	3	4	4
1	2	1	1	2	3	4	4	3	4	4	3	4	3	4	4	5	5	5	5	5	5	5	5	5	5	5	5	5	5	5	5	5	5	5	5	5	5	5	5	5	1	5	1	5	5	1	5	1	5
1	1	1	1	2	4	3	4	4	4	4	4	4	4	4	4	5	5	5	5	5	5	5	5	5	5	5	5	5	5	5	5	5	5	5	5	5	5	5	5	5	1	5	1	5	5	1	5	1	5
1	2	1	2	3	3	4	4	4	4	3	4	4	4	4	4	5	5	5	5	5	5	5	5	5	5	5	5	5	5	5	5	5	5	5	5	5	5	5	5	5	1	5	1	5	5	1	5	1	5
1	2	1	3	2	5	4	4	4	4	4	3	4	4	4	4	5	5	5	5	5	5	5	5	5	5	5	5	5	5	5	5	5	5	5	5	5	5	5	5	5	1	5	1	5	5	1	5	1	5
1	2	1	2	3	3	4	4	4	4	4	4	4	4	4	4	5	5	5	5	5	5	5	5	5	5	5	5	5	5	5	5	5	5	5	5	5	5	5	5	5	1	5	1	5	5	1	5	1	5
1	2	1	1	1	1	4	4	4	4	4	4	4	3	4	4	5	5	5	5	5	5	5	5	5	5	5	5	5	5	5	5	5	5	5	5	5	5	5	5	5	1	5	1	5	5	1	5	1	5
1	2	1	2	2	4	4	4	3	4	4	4	4	4	4	4	5	5	5	5	5	5	5	5	5	5	5	5	5	5	5	5	5	5	5	5	5	5	5	5	5	1	5	1	5	5	1	5	1	5
1	2	1	2	2	4	3	3	3	3	3	3	3	3	3	3	4	4	4	4	4	4	4	4	4	4	4	4	4	4	4	4	4	4	4	4	4	4	4	4	4	2	4	2	4	4	2	4	2	4
1	2	1	2	3	2	3	3	3	3	3	3	3	3	3	3	4	3	3	3	3	3	3	3	3	3	3	3	3	3	3	3	3	3	3	3	4	4	4	4	4	2	4	2	4	4	2	4	2	4
1	2	1	2	3	4	3	3	3	3	3	3	3	3	3	3	4	4	4	4	4	4	4	4	4	4	4	4	4	4	4	4	4	4	4	4	4	4	4	4	4	2	4	2	4	4	2	4	2	4
1	2	1	3	2	3	3	3	3	3	2	2	2	3	2	3	2	3	2	3	4	2	4	4	2	2	3	3	4	2	3	3	2	3	3	4	2	2	3	3	3	4	3	2	4	2	3	3	3	2
1	2	1	3	2	5	3	3	3	3	3	3	3	3	3	3	4	4	4	4	4	4	4	4	4	4	4	4	4	4	4	4	4	4	4	4	4	4	4	4	4	2	4	2	4	4	2	4	2	4
1	2	1	2	3	4	3	3	3	3	3	3	3	3	3	3	4	4	2	4	4	4	4	4	4	4	4	4	4	4	4	4	4	4	4	4	4	4	4	4	4	2	3	3	4	3	3	4	4	4
1	2	1	2	2	5	3	3	2	2	2	3	3	2	2	2	3	3	4	3	3	3	4	3	3	4	3	4	3	4	4	4	3	3	4	4	3	4	4	4	3	2	4	3	4	4	3	4	2	3
1	2	1	1	2	3	2	3	2	3	3	3	3	2	3	3	4	4	3	4	4	3	4	4	4	3	4	4	4	4	4	4	4	4	4	4	4	4	4	4	4	2	4	2	4	4	2	4	2	3
1	2	1	2	4	3	4	3	4	4	4	4	3	4	4	4	5	5	5	5	5	5	5	5	5	5	5	5	5	5	5	5	5	5	5	5	5	5	5	5	5	1	5	1	5	5	1	5	1	5
1	2	1	2	2	3	3	2	2	2	2	2	2	2	3	2	3	3	2	3	4	4	4	4	4	3	3	3	3	3	4	4	4	3	4	3	3	3	3	3	4	3	2	3	4	4	3	2	3	4
1	2	1	1	5	3	3	3	2	2	3	2	2	3	2	3	3	3	3	3	3	3	3	3	3	3	3	3	3	3	3	3	3	3	3	3	3	3	3	3	4	3	5	1	3	3	3	3	3	3
1	2	1	1	2	3	3	3	3	3	3	3	3	3	3	3	4	4	4	4	4	5	5	5	5	4	5	4	4	5	5	4	5	5	5	4	4	4	4	4	4	2	4	2	5	3	3	3	3	3
1	2	1	2	3	3	3	3	2	3	3	3	3	3	3	3	3	3	2	4	3	5	4	4	3	3	4	3	4	4	4	4	4	3	4	4	3	4	3	4	4	2	2	3	3	4	2	4	3	4
1	2	1	1	3	4	3	3	2	2	2	2	2	3	3	2	3	5	3	3	3	3	3	3	3	3	3	3	3	3	3	3	3	3	3	3	3	3	3	3	3	3	3	3	3	3	3	3	3	3
1	2	1	1	2	5	3	3	3	3	3	3	3	3	3	3	3	3	3	3	3	3	3	3	3	3	3	3	3	3	3	3	3	3	3	3	3	3	3	3	3	3	3	3	3	3	3	3	3	3
1	2	1	3	2	5	3	2	3	3	3	3	3	3	3	3	4	4	4	4	3	3	3	3	3	3	3	3	3	3	3	3	3	3	3	3	3	3	3	3	3	3	3	3	3	3	3	3	3	3
1	2	1	1	2	3	4	4	2	3	3	4	3	3	3	3	4	3	3	3	3	3	3	3	3	3	3	3	3	3	3	3	3	3	3	3	3	3	3	3	3	3	3	3	3	3	3	3	3	3
1	2	1	1	1	1	2	2	2	2	2	2	2	2	2	2	3	3	3	3	3	3	3	3	3	3	3	3	3	3	3	3	3	3	3	3	3	3	3	3	3	3	3	3	3	3	3	3	3	3
1	2	1	1	1	1	2	2	2	2	2	2	2	2	2	2	2	2	2	2	2	2	2	2	2	2	2	2	2	2	2	3	3	3	3	3	3	3	3	3	3	3	3	3	3	3	3	3	3	3
1	2	1	3	2	4	4	4	3	3	3	3	3	3	4	3	4	4	4	4	4	4	4	4	4	5	4	4	4	4	5	5	5	5	4	4	4	4	5	5	5	3	1	3	1	4	3	4	5	3
1	2	1	1	3	4	3	3	3	2	3	3	3	3	3	3	4	3	4	4	4	4	4	4	4	4	4	4	4	4	4	4	4	4	4	4	3	4	4	4	4	3	3	2	4	4	2	4	3	3
1	2	1	2	2	3	3	3	3	3	3	3	3	3	3	3	3	3	3	4	4	4	4	4	4	4	4	4	4	4	4	4	4	4	4	4	4	4	4	4	4	2	2	3	2	2	2	2	2	2
1	1	1	2	1	1	1	4	1	1	1	1	1	1	1	1	1	1	1	1	1	1	1	1	1	1	1	1	1	1	1	1	1	1	1	1	1	1	1	1	1	5	1	5	1	1	5	1	5	1
1	2	1	3	2	4	3	3	3	3	3	3	3	2	3	2	4	5	5	4	5	3	4	3	5	4	4	3	4	4	2	4	5	3	4	5	5	4	3	4	5	2	2	3	2	3	2	4	2	2
1	2	1	3	2	4	3	2	1	3	3	3	3	3	3	2	3	3	3	3	4	3	3	3	3	4	3	3	3	3	3	3	3	3	3	3	4	3	3	3	3	3	3	3	3	3	3	4	3	2
1	2	1	1	2	4	3	4	3	3	3	4	4	4	3	3	4	5	2	4	4	4	4	3	3	2	4	3	4	4	4	4	4	4	4	3	4	4	3	4	4	2	2	2	3	2	1	5	4	2
1	2	1	2	4	3	3	3	3	3	3	3	3	3	3	3	3	4	3	3	4	4	4	4	4	4	4	4	4	3	3	4	4	3	4	4	4	3	4	4	5	2	1	4	2	2	3	3	3	2
1	1	1	3	2	4	4	4	3	3	3	3	3	3	3	3	4	4	4	4	4	4	4	4	4	4	4	4	4	4	4	4	4	4	4	4	4	4	4	4	4	2	1	3	2	1	2	2	2	1
1	1	1	2	2	2	4	4	3	3	3	3	3	3	3	2	3	4	3	3	4	4	3	3	4	4	4	4	4	4	4	3	4	3	3	3	4	4	4	4	4	2	2	3	2	2	2	4	2	2
1	2	1	4	4	1	4	4	4	4	4	4	4	4	4	4	5	5	3	5	5	5	5	5	5	5	5	5	5	5	5	5	5	5	5	5	5	5	5	5	5	1	3	3	3	3	1	3	1	3
1	2	1	3	2	4	3	3	2	2	2	3	3	3	3	2	4	4	1	3	4	3	4	3	4	5	4	3	4	4	3	4	4	2	4	3	5	4	4	5	5	2	1	3	2	2	2	4	3	2
1	2	1	3	4	2	3	3	3	3	3	3	3	3	3	3	4	4	3	4	4	4	4	4	4	4	4	4	4	3	4	4	4	4	4	3	4	4	4	4	4	2	2	2	1	1	4	1	3	1
1	2	1	1	4	3	3	3	2	2	3	3	3	2	3	2	4	4	3	4	4	4	4	4	4	4	4	4	4	4	4	4	4	3	4	4	3	3	2	3	5	2	1	3	4	1	2	1	2	1
1	2	1	3	2	4	3	3	3	3	3	3	3	3	3	3	4	4	4	4	4	4	4	4	4	4	4	4	4	4	4	4	4	3	4	3	4	4	4	4	4	2	1	2	1	1	2	2	2	1
1	2	1	3	2	5	4	3	4	4	4	4	4	4	4	4	5	5	5	5	5	5	5	5	5	5	5	5	5	5	5	5	5	5	5	3	5	5	5	5	5	1	1	3	1	1	1	1	1	1
1	2	1	1	2	4	4	4	4	3	4	4	4	4	4	4	5	5	1	5	5	5	5	5	5	5	5	5	5	5	5	5	5	5	5	5	5	5	5	5	5	1	1	1	1	1	1	1	1	1
1	2	2	2	2	3	3	2	1	1	1	2	2	2	2	2	3	2	1	1	1	3	1	3	4	3	2	1	2	2	3	3	3	3	4	4	1	1	1	2	1	5	3	5	4	5	3	4	5	5
1	1	2	3	2	4	2	3	1	1	1	1	1	1	1	1	1	1	2	1	1	1	2	1	3	1	1	1	1	1	1	1	1	1	1	1	1	1	1	1	1	5	1	4	3	4	5	5	5	4
1	2	2	2	2	2	3	3	2	3	3	3	3	3	3	2	4	5	1	4	4	4	4	4	4	4	4	4	4	4	4	4	4	4	4	4	4	4	4	4	3	3	3	4	5	5	1	5	4	4
1	2	2	1	3	3	3	2	2	2	2	3	2	3	2	3	4	2	2	3	3	2	4	3	4	3	3	2	1	2	2	4	4	4	4	4	1	2	4	3	4	4	1	4	4	4	3	3	5	4
1	2	2	2	2	3	3	3	2	3	3	3	2	3	3	2	3	4	3	3	2	4	3	4	4	3	3	3	3	3	3	3	3	3	3	3	2	3	3	2	2	3	3	3	4	5	3	3	4	4
1	2	2	1	1	1	3	2	3	3	3	3	3	3	3	3	4	5	2	3	3	4	4	4	4	4	4	4	4	4	4	5	4	4	4	4	4	4	4	4	4	3	3	4	3	4	3	4	3	3
1	2	2	2	2	2	3	3	3	2	2	3	3	2	2	2	3	5	3	3	3	3	3	3	3	3	3	3	3	3	3	3	3	3	4	4	3	3	3	3	3	3	3	3	4	4	3	3	3	4
1	2	2	1	2	3	3	2	2	2	1	4	4	4	4	2	4	4	4	4	4	5	5	4	2	4	4	4	4	3	4	5	5	5	5	5	2	4	3	4	4	2	2	5	4	4	5	4	3	2
1	2	2	1	1	1	3	3	4	4	4	4	4	4	4	4	5	5	5	5	5	5	5	5	5	5	5	5	5	5	5	5	5	5	5	5	5	5	5	5	5	1	5	1	5	5	1	5	1	5
1	2	2	2	3	3	4	4	4	4	4	3	4	4	4	4	5	5	5	5	5	5	5	5	5	5	5	5	5	5	5	5	5	5	5	5	5	5	5	5	5	1	5	1	5	5	1	5	1	5
1	2	2	1	2	2	4	4	4	4	4	4	4	4	3	2	2	2	5	5	5	5	5	5	5	5	5	5	5	5	5	5	5	5	5	5	5	5	5	5	5	1	5	1	5	5	1	5	1	5
1	2	2	3	2	3	3	2	2	2	2	3	2	2	2	2	2	2	2	2	2	2	2	2	2	2	2	2	2	2	2	2	3	3	3	3	2	2	2	2	2	4	3	4	2	3	3	3	4	3
1	2	2	1	1	4	3	3	2	2	3	3	3	3	3	3	4	4	4	4	4	3	3	4	4	4	4	4	3	4	4	3	4	3	4	4	3	4	3	4	3	4	3	2	4	4	3	4	3	4
1	1	2	1	3	4	2	2	1	2	2	2	3	3	3	2	2	5	4	3	3	4	3	3	4	2	3	2	4	2	2	3	3	4	3	4	2	3	1	3	4	3	2	4	4	4	3	4	3	3
1	2	2	2	2	3	3	3	2	2	2	3	3	3	3	2	4	5	3	2	3	5	4	4	4	4	4	4	3	4	4	4	4	3	5	4	3	3	2	4	4	3	2	4	4	4	2	3	3	2
1	2	2	2	3	3	3	3	3	3	3	3	3	3	4	3	5	4	4	4	4	4	4	4	4	4	4	4	4	4	4	4	4	4	4	4	3	4	3	4	4	2	4	2	4	3	2	4	2	4
1	2	2	1	1	1	3	3	3	3	3	3	3	3	3	2	4	3	4	3	4	3	4	3	4	3	4	3	4	3	3	4	3	4	4	4	4	4	3	3	3	3	3	2	4	4	3	4	3	4
1	1	2	1	2	2	3	3	3	3	3	3	3	3	3	3	4	4	4	4	3	4	3	3	3	4	3	4	3	4	3	4	3	4	3	4	4	3	4	4	4	3	4	2	4	4	2	4	2	4
1	2	2	2	4	3	3	3	3	3	3	3	3	3	3	3	4	4	4	4	4	4	4	4	3	4	4	4	4	4	4	4	4	4	4	4	4	4	4	4	4	2	4	2	4	4	2	4	2	4
1	2	2	1	2	2	3	3	2	2	2	3	2	3	3	2	4	4	4	3	3	3	3	2	4	3	3	3	4	4	3	4	4	4	5	4	3	3	4	4	4	4	2	3	3	4	2	4	3	2
1	2	2	2	4	2	3	4	3	3	2	3	3	2	3	3	4	3	2	3	4	4	4	4	4	3	3	2	3	4	3	4	3	4	4	3	4	4	4	4	3	2	4	2	4	4	2	4	2	4
1	2	2	2	3	4	4	2	4	4	4	3	3	4	2	2	4	4	4	4	4	4	4	4	4	4	3	4	4	4	3	5	4	4	4	4	4	4	4	4	4	2	4	2	4	4	2	4	2	4
1	2	2	2	3	3	3	2	2	2	2	3	2	3	3	3	3	3	4	3	3	3	3	3	4	4	3	3	4	3	2	3	3	3	3	4	3	4	3	3	4	3	2	3	3	3	3	3	3	3
1	1	2	1	3	3	4	3	2	1	1	2	3	3	3	2	4	4	4	2	4	2	2	2	1	4	4	4	4	4	4	4	2	4	2	4	4	4	4	2	2	4	2	4	5	2	4	5	2	4
1	2	2	1	2	3	3	3	4	3	3	4	3	4	3	3	4	4	5	3	4	4	4	4	4	4	4	4	4	4	4	4	4	4	4	4	4	4	3	5	4	1	4	2	4	4	2	4	2	3
1	2	2	2	5	2	3	3	2	2	2	3	3	3	3	2	4	4	3	3	3	4	3	4	4	4	4	4	4	4	3	4	4	2	3	3	4	4	3	4	4	3	3	2	2	3	2	3	3	3
1	2	2	3	2	4	3	3	2	3	3	4	3	2	3	2	3	4	1	4	4	4	4	3	4	4	4	4	4	4	4	4	4	4	4	4	4	4	3	4	3	2	2	3	2	4	3	2	3	3
1	2	2	2	2	4	4	2	2	2	3	4	3	3	3	2	3	4	3	2	4	4	4	4	4	4	4	4	4	3	3	4	4	4	4	3	3	4	4	4	4	2	3	3	3	3	2	4	3	2
1	2	2	2	3	2	4	4	3	4	4	4	4	3	4	3	4	5	4	4	4	3	4	3	5	4	5	5	4	4	5	4	4	3	4	4	5	5	5	5	5	2	2	3	4	4	2	4	1	2
1	2	2	1	2	3	3	3	3	2	2	3	3	2	3	3	4	5	2	3	3	3	4	4	3	4	3	3	3	3	4	4	4	4	4	3	2	3	3	3	3	2	1	2	3	2	2	4	2	2
1	2	2	2	1	2	3	3	2	3	3	3	3	3	3	3	4	4	1	3	4	4	4	4	4	4	4	4	4	4	4	4	4	4	4	4	4	4	4	4	4	2	1	2	3	4	2	2	2	4
1	2	2	2	3	3	3	2	3	2	2	3	3	2	2	2	3	4	3	3	3	4	4	4	4	4	4	4	4	4	3	4	4	2	4	4	4	3	4	4	4	2	2	2	3	2	2	3	2	3
1	2	2	3	2	3	4	4	3	2	3	4	3	2	4	2	5	3	5	3	5	5	5	5	5	4	5	3	4	2	4	5	5	5	4	5	5	5	1	2	5	1	1	1	4	1	4	5	4	1
1	2	2	1	2	3	3	3	3	3	3	3	3	3	3	3	4	4	4	4	4	4	4	4	4	4	4	4	4	4	4	4	4	4	4	4	4	4	4	4	4	2	2	3	2	2	2	2	2	2
1	2	2	1	4	4	4	3	4	4	3	4	4	4	4	3	5	5	5	5	5	4	5	5	5	5	5	5	4	5	4	5	4	2	5	3	4	5	4	5	4	2	1	3	2	2	1	2	3	1
1	2	2	2	3	3	4	3	4	3	3	3	3	4	3	2	4	4	3	4	5	4	5	4	4	5	4	5	4	4	4	4	4	4	4	4	4	4	4	4	4	1	1	1	2	2	2	2	2	2
1	2	2	1	2	3	3	3	2	2	2	3	3	3	3	2	3	4	3	3	5	4	4	4	5	3	3	4	4	4	4	5	4	3	3	4	4	3	3	4	5	2	1	2	2	1	2	2	2	2
1	2	2	2	2	4	4	3	3	3	3	3	3	3	3	3	4	4	4	4	4	4	4	4	4	4	4	4	4	4	4	5	5	5	5	5	5	5	5	5	5	1	2	1	2	2	1	2	1	2
1	2	2	3	2	5	4	4	2	3	3	3	3	3	3	3	4	4	4	4	4	4	4	4	4	4	4	4	4	4	4	5	5	5	5	5	5	5	5	5	5	1	5	1	1	1	1	3	1	1
1	1	2	2	3	4	3	3	2	3	3	4	4	4	4	4	5	5	5	5	5	5	5	5	5	5	5	5	5	5	5	5	5	5	5	5	5	5	5	5	5	2	1	2	2	2	1	5	1	2
1	2	2	2	3	3	1	1	1	1	1	1	1	3	2	3	4	5	5	5	4	5	3	3	3	4	3	5	4	3	3	4	3	5	5	5	5	5	5	5	5	3	1	2	1	2	3	3	3	1
1	2	2	3	2	4	2	3	3	3	2	2	3	2	3	3	4	3	2	4	4	4	4	4	4	4	4	4	4	4	3	4	4	4	4	3	4	4	4	4	4	2	2	2	2	2	2	2	2	2
1	2	2	1	3	2	3	3	2	2	2	3	3	3	3	2	5	5	1	2	4	4	4	5	4	3	3	3	4	4	3	5	5	4	5	5	4	4	2	3	4	3	1	4	3	3	1	2	4	3
1	2	2	1	4	2	4	2	2	3	3	3	3	3	3	3	3	3	4	3	4	4	4	4	4	4	4	4	3	2	3	3	3	3	3	4	3	3	2	4	3	3	2	3	2	3	2	2	5	2
1	2	2	4	2	3	3	3	2	3	2	3	3	3	3	3	4	4	4	4	4	4	4	4	4	4	4	4	4	4	4	4	4	4	4	4	4	4	4	4	4	2	4	2	4	4	2	2	2	2
1	2	2	3	2	5	3	3	3	2	2	3	2	2	3	2	3	4	3	3	3	4	4	4	4	5	3	3	4	4	3	4	4	3	4	4	3	3	2	3	3	2	3	3	3	2	3	3	3	2
1	2	2	1	1	4	3	4	4	4	4	4	4	3	4	3	4	4	5	4	5	5	5	5	4	4	4	5	4	4	4	4	4	4	4	5	4	5	4	4	4	2	1	2	1	2	2	4	2	2
1	2	3	2	3	1	2	2	1	1	1	1	1	1	2	1	1	1	3	2	1	1	3	1	3	1	1	3	3	2	2	1	1	2	3	2	2	2	1	1	2	5	5	4	4	5	5	3	4	5
1	2	3	1	1	1	2	2	1	1	2	1	2	2	2	2	1	2	1	1	1	1	1	2	2	2	1	1	1	3	2	3	1	2	2	2	1	2	1	2	1	5	5	5	3	5	4	3	4	5
1	1	3	1	3	2	2	1	2	1	1	2	1	1	2	1	1	1	1	1	2	1	3	2	2	1	1	1	3	3	1	2	2	1	3	1	2	1	1	2	1	4	3	4	4	4	5	3	5	5
1	2	3	1	2	1	1	2	2	2	2	1	2	2	2	2	2	2	3	1	1	2	1	2	3	1	1	1	3	3	1	2	2	1	2	2	1	2	1	1	1	4	3	4	3	5	5	5	5	4
1	1	3	1	1	2	2	2	2	2	1	2	1	2	2	2	1	2	2	2	2	2	1	1	2	1	1	1	3	3	2	1	1	1	2	1	1	3	2	1	1	4	3	5	3	5	5	5	5	5
1	1	3	1	1	2	2	2	2	2	2	2	2	2	1	2	1	1	2	2	2	1	2	1	3	2	1	3	1	2	1	1	1	2	2	1	2	2	2	2	2	5	4	4	3	4	3	4	5	5
1	1	3	2	2	1	2	2	1	1	1	2	2	1	2	2	2	2	3	2	2	1	1	1	1	2	2	1	2	3	1	3	2	2	1	2	1	1	2	2	2	5	4	5	4	5	3	3	4	4
1	1	3	1	3	2	3	2	2	2	2	2	2	2	2	2	2	4	4	2	2	5	5	1	5	1	1	5	4	2	1	5	2	2	2	1	3	1	3	1	1	4	3	4	4	2	4	2	4	4
1	2	3	1	1	1	3	3	3	3	3	3	3	3	3	3	4	4	4	4	4	4	4	4	4	4	4	4	4	4	4	4	4	4	4	4	4	4	4	4	4	2	4	2	4	4	2	4	2	4
1	1	3	2	5	2	1	3	3	3	3	3	3	3	3	3	4	4	4	4	4	4	4	4	4	4	4	4	4	4	4	4	4	4	4	4	4	4	4	4	4	2	4	2	4	4	2	4	5	2
1	1	3	1	1	5	3	2	1	2	2	3	2	2	4	3	3	3	2	2	2	2	2	2	4	4	4	3	2	2	2	3	3	2	3	4	3	3	2	3	3	2	3	3	3	3	3	5	3	3
1	1	3	1	1	1	3	3	3	3	3	3	2	3	3	2	4	5	4	4	4	5	2	5	2	4	4	3	4	3	4	4	3	4	4	4	4	3	3	3	3	2	3	2	4	3	2	4	2	4
1	1	3	1	3	2	3	3	3	3	3	3	3	3	3	3	4	4	4	4	4	4	4	4	4	4	4	3	3	3	3	3	4	3	3	5	3	3	4	4	4	3	3	2	3	3	3	3	2	4
1	2	3	1	2	4	3	3	3	3	3	3	3	2	3	3	3	3	2	3	4	4	4	4	4	4	4	4	4	4	4	4	4	4	4	4	3	4	4	3	3	3	3	3	3	3	3	3	3	2
1	1	3	1	1	2	4	3	3	2	2	4	3	3	3	3	3	5	3	3	3	2	5	3	4	4	3	3	2	3	5	4	3	2	3	5	4	4	2	4	3	2	2	4	2	2	3	3	2	2
1	2	3	3	3	3	4	3	3	4	3	4	3	3	4	4	3	5	5	5	5	5	4	3	4	5	3	5	5	5	4	5	3	4	4	5	5	4	3	4	3	1	1	2	2	2	2	1	2	3
1	2	3	3	3	2	3	2	2	2	2	3	3	3	3	2	3	3	2	3	3	3	3	2	3	3	4	4	3	4	4	4	4	3	4	4	3	3	3	3	4	3	3	3	2	4	3	4	3	3
1	1	3	1	1	2	4	4	1	1	1	4	4	3	3	2	4	4	3	4	4	4	4	4	4	4	4	4	4	4	4	4	4	4	4	4	4	4	4	3	3	2	3	3	3	3	3	3	2	2
1	1	3	1	1	3	4	3	3	3	3	4	3	3	3	2	4	5	4	4	4	4	4	4	4	4	4	4	4	4	4	4	4	4	4	4	4	4	4	4	4	2	4	2	4	4	2	4	2	4
1	1	3	1	2	3	3	2	2	2	2	3	3	2	3	2	3	3	2	2	3	4	4	4	4	3	3	4	3	3	4	4	4	4	4	4	4	4	4	4	4	3	3	3	4	4	3	4	3	4
1	2	3	3	2	2	3	2	2	3	3	3	3	3	3	3	4	3	2	3	4	4	4	3	4	4	4	3	4	4	3	4	3	4	3	4	3	4	3	4	3	2	3	3	4	3	2	5	3	3
1	2	3	2	3	2	4	3	2	2	2	2	2	4	4	3	4	5	5	4	4	4	4	4	4	4	4	4	4	4	4	4	4	4	4	4	4	4	4	4	4	2	4	2	4	4	2	4	2	4
1	2	3	2	2	3	3	3	2	2	2	2	3	3	3	2	3	4	3	3	3	3	3	3	3	4	4	4	4	4	4	4	4	4	4	4	4	4	4	4	4	2	4	2	4	4	2	4	2	4
1	2	3	2	2	2	2	2	2	2	2	3	3	3	3	2	3	3	3	3	4	4	4	3	2	2	3	3	3	3	4	3	3	2	4	4	3	3	3	3	4	3	3	4	3	4	2	4	3	3
1	2	3	2	2	2	3	2	1	1	1	1	1	1	2	2	2	1	1	3	3	3	3	3	3	3	3	3	3	3	3	3	3	3	3	3	3	3	3	3	3	3	3	3	4	3	2	4	3	3
1	2	3	1	2	2	2	2	1	3	3	2	2	3	2	2	3	4	4	4	5	4	4	4	5	3	3	2	2	2	3	3	3	2	2	2	3	3	2	3	3	3	2	3	4	4	3	3	3	3
1	2	3	1	2	3	2	2	2	1	1	2	2	1	2	1	2	4	2	2	3	3	3	3	3	3	3	3	3	3	3	3	3	3	3	3	3	3	3	3	3	3	3	3	3	3	3	3	3	3
1	2	3	1	2	3	3	2	3	2	2	2	1	1	2	2	2	3	3	2	2	2	2	4	4	3	3	2	3	2	3	2	3	4	2	3	4	2	4	2	3	4	3	4	4	2	3	2	3	4
1	2	3	2	3	2	4	3	3	3	3	3	3	2	3	2	3	2	4	3	2	3	4	3	3	2	3	4	3	2	4	3	2	3	3	2	2	3	4	4	3	3	2	4	3	3	3	3	4	4
1	1	3	2	4	2	3	3	2	2	3	3	3	2	3	2	3	4	3	3	4	4	4	4	4	4	4	3	4	3	4	4	4	4	3	2	4	4	4	4	4	2	4	3	2	4	3	2	2	4
1	2	3	2	4	3	3	3	2	3	3	3	3	3	3	3	4	4	4	4	4	4	4	4	4	4	4	4	4	4	4	4	4	4	4	4	4	4	4	4	4	2	4	3	4	3	2	3	2	2
1	2	3	2	2	4	3	2	2	2	2	2	2	2	3	2	3	4	4	3	3	3	4	2	3	2	3	4	2	4	3	2	3	3	3	2	4	3	2	4	3	3	3	3	3	3	4	4	4	4
1	2	3	3	2	5	3	3	3	3	2	3	3	2	3	2	3	4	4	4	4	4	4	4	4	4	4	4	4	4	4	4	4	4	4	4	4	4	4	4	4	2	4	2	4	4	2	4	2	4
1	2	3	1	2	3	3	3	2	3	3	2	3	2	3	3	4	4	3	3	3	4	4	4	4	4	4	4	4	5	4	4	4	4	4	2	2	4	3	4	4	3	2	4	2	3	2	2	3	2
1	2	3	1	3	3	3	3	3	3	3	3	3	3	3	4	3	3	4	4	3	4	3	4	3	3	4	3	4	4	3	4	4	4	4	3	3	3	3	3	3	3	3	2	3	3	3	3	2	3
1	2	3	2	2	1	4	4	4	4	4	4	4	3	3	4	4	5	5	5	5	5	5	5	5	5	5	5	5	5	5	5	5	5	5	5	5	5	5	5	5	1	5	1	5	5	1	5	1	5
1	2	3	2	2	3	4	4	4	4	4	4	4	4	4	4	5	5	5	5	5	5	5	5	5	5	5	5	5	5	5	5	5	5	5	5	5	5	5	5	5	1	5	1	5	5	1	5	1	5
1	2	3	1	3	3	3	3	3	3	3	3	3	3	3	3	4	4	3	4	4	4	4	4	4	4	4	4	4	4	4	4	4	4	4	4	4	4	4	4	4	2	4	2	4	4	2	4	2	4
1	2	3	2	2	4	3	3	3	3	3	3	3	3	3	2	4	4	4	4	4	4	4	4	4	4	4	4	4	4	4	4	4	4	4	4	4	4	4	4	4	2	4	2	4	4	2	4	2	4
1	2	3	2	4	3	3	3	3	2	3	3	2	3	3	2	3	4	4	3	4	4	4	4	4	4	4	4	4	4	4	4	4	4	4	4	4	4	4	4	4	2	4	2	4	4	2	4	2	4
1	2	3	4	3	2	3	3	3	3	3	3	3	3	3	3	4	4	4	4	4	4	4	4	4	4	4	4	4	4	4	4	4	4	4	4	4	4	4	4	4	2	4	2	4	4	2	4	2	4
1	2	3	2	4	3	3	3	2	2	2	3	2	2	3	3	4	5	5	3	3	4	4	4	4	4	4	4	4	4	4	4	4	4	4	4	4	4	4	4	4	2	4	2	4	4	2	4	2	4
1	1	3	2	3	3	3	3	2	3	3	3	3	3	3	3	4	4	4	4	4	4	4	4	4	4	4	4	4	4	4	4	4	4	4	4	4	4	4	4	4	2	4	2	4	4	2	4	2	4
1	1	3	3	2	3	3	3	3	3	3	3	3	3	3	3	4	4	4	4	4	4	4	4	4	4	4	4	4	4	4	4	4	4	4	4	4	4	4	4	4	2	4	2	4	4	2	4	2	4
1	2	3	1	1	1	2	3	3	3	3	3	3	3	3	3	4	4	4	4	4	4	4	4	4	4	4	4	4	4	4	4	4	4	4	4	4	4	4	4	4	2	4	2	4	4	2	4	2	4
1	1	3	1	2	3	3	3	3	3	3	3	3	3	3	3	4	3	3	4	4	4	4	4	4	4	4	4	4	4	4	4	4	4	4	4	4	4	4	4	4	2	4	2	4	4	2	4	2	4
1	2	3	2	4	3	3	3	3	3	3	3	3	3	3	3	4	4	4	4	4	4	4	4	4	4	4	4	4	4	4	4	4	4	4	4	4	4	4	4	4	2	4	2	4	4	2	4	2	4
1	2	3	2	4	3	3	3	3	3	3	3	3	3	3	3	4	4	4	4	4	4	4	4	4	4	4	4	4	4	4	4	4	4	4	4	4	4	4	4	4	2	4	2	4	4	2	4	2	4
1	2	3	1	2	3	3	3	2	2	2	2	3	3	3	3	3	3	4	3	3	4	4	3	4	4	3	4	4	4	4	3	3	3	4	3	4	3	3	4	3	2	4	2	4	4	2	4	2	4
1	2	3	2	3	3	3	2	2	2	2	3	3	3	3	3	3	3	3	3	3	4	4	4	4	4	4	4	4	4	4	4	4	4	4	4	4	4	4	4	4	2	4	2	4	4	2	4	2	4
1	2	3	1	5	3	3	3	2	3	3	3	3	3	3	2	5	3	3	3	4	3	4	3	3	3	4	4	4	3	3	4	4	4	4	4	4	3	4	4	4	2	1	2	4	4	3	4	3	4
1	1	3	2	2	4	3	4	4	3	3	3	4	3	4	3	4	4	5	5	5	4	5	4	5	5	5	4	4	4	3	4	4	4	3	5	4	5	4	5	4	1	5	2	4	4	1	4	1	5
1	1	3	1	3	3	3	3	3	3	3	3	3	3	3	3	4	4	4	4	4	5	5	5	4	4	4	4	4	4	4	4	4	4	4	4	4	4	4	4	4	2	4	2	4	4	2	4	2	4
1	2	3	1	1	3	3	3	3	3	3	3	3	3	3	3	4	4	4	4	4	4	4	3	4	4	4	4	4	4	4	4	4	4	4	4	4	4	4	4	4	2	4	2	3	4	2	4	2	4
1	2	3	1	2	3	2	2	2	2	2	2	2	2	2	2	2	2	2	2	2	2	3	2	3	3	3	3	3	3	3	3	3	3	3	3	3	3	3	3	3	4	3	3	3	3	3	3	3	3
1	1	3	2	2	3	3	3	3	3	2	3	3	2	3	2	4	4	4	4	4	4	4	3	3	3	3	3	4	3	4	3	4	4	4	4	4	4	4	4	4	2	4	2	3	3	2	3	3	4
1	1	3	3	2	3	4	3	2	3	3	3	3	3	3	3	4	4	4	3	4	4	4	2	4	3	4	3	4	4	3	4	4	4	2	4	4	3	4	4	4	3	3	3	3	3	3	5	3	3
1	2	3	2	2	3	3	4	3	3	3	3	3	2	2	2	3	3	3	4	4	4	3	4	3	4	3	3	4	3	4	4	3	4	3	3	4	3	4	4	4	3	4	3	3	3	3	3	3	3
1	2	3	1	1	1	3	3	2	2	2	3	3	3	3	3	3	3	3	3	3	3	3	3	3	3	3	3	3	3	3	3	3	3	3	3	3	3	3	3	3	3	3	3	3	3	3	3	3	3
1	2	3	2	3	2	3	3	2	3	3	3	3	3	3	3	4	4	3	3	4	4	4	4	4	3	4	4	4	4	4	4	4	3	4	3	4	4	4	4	5	2	2	2	2	2	2	3	3	2
1	2	3	2	2	4	3	3	2	2	2	3	3	2	3	2	4	4	3	3	4	3	4	4	4	4	4	3	3	3	3	4	4	3	4	3	2	3	3	4	3	2	2	3	2	2	2	3	4	2
1	2	3	2	3	3	3	3	2	2	3	3	3	3	3	2	3	3	3	2	4	3	4	3	4	4	4	3	3	4	5	4	4	3	4	4	4	5	5	3	5	2	1	3	2	2	2	5	2	1
1	2	3	1	3	4	4	3	3	3	3	3	3	3	3	3	4	4	1	3	4	4	4	4	4	4	4	1	4	4	4	4	4	1	4	4	4	4	4	4	3	2	4	2	2	2	2	3	3	2
1	2	3	3	2	4	4	3	2	2	2	2	3	2	2	3	3	3	3	3	4	4	4	4	5	3	3	3	3	3	3	3	3	3	3	3	3	3	3	3	3	3	1	4	1	3	4	3	3	1
1	2	3	1	2	4	3	3	3	3	3	4	3	3	3	3	4	4	3	4	3	4	4	3	4	4	3	4	3	4	4	4	4	3	4	4	4	3	4	4	3	2	3	2	4	3	2	3	2	3
1	2	3	2	2	3	3	3	3	3	3	3	3	2	3	3	4	5	4	4	4	4	4	5	4	4	4	4	4	4	3	5	4	4	4	4	5	4	4	4	4	2	4	2	2	2	1	4	2	3
1	2	3	2	2	4	3	3	3	3	3	3	3	3	3	3	4	3	1	4	4	4	4	4	4	4	4	4	4	4	4	4	4	4	4	4	4	4	3	4	4	2	2	2	3	2	2	3	2	2
1	2	3	1	1	3	4	4	3	3	4	3	4	4	4	4	5	5	5	5	5	5	5	5	5	5	5	5	5	5	5	5	5	5	5	5	5	5	5	5	5	1	5	1	5	2	1	1	1	1
1	2	3	1	2	3	3	3	3	3	3	3	3	3	4	4	3	4	4	4	3	4	4	4	4	5	4	4	4	5	4	5	4	4	4	4	3	4	4	4	4	2	2	2	2	2	2	4	4	2
1	2	3	3	2	5	4	4	3	4	4	4	4	4	4	3	4	4	4	4	4	4	4	4	4	4	4	4	4	4	4	4	4	4	4	4	4	4	4	4	4	2	4	2	4	4	2	4	2	4
1	1	3	2	4	3	3	3	2	3	3	3	3	3	3	3	4	4	4	3	4	4	4	4	4	5	4	5	4	4	4	5	4	4	4	4	4	4	4	4	5	2	1	2	3	4	2	4	2	3
1	1	4	2	3	2	2	1	1	1	1	2	2	2	1	1	2	2	2	1	2	1	3	2	1	2	2	1	2	2	2	2	1	1	2	1	1	1	1	1	2	5	5	4	4	4	5	4	5	4
1	1	4	2	1	1	2	2	1	2	1	2	1	2	2	1	2	2	1	1	1	2	3	1	1	1	1	3	1	3	2	2	1	2	1	1	1	2	2	1	2	4	4	5	5	4	5	4	5	4
1	1	4	2	2	2	2	1	1	1	1	2	1	2	2	1	1	1	3	3	1	1	2	1	2	1	2	1	1	1	1	1	2	2	3	1	2	1	1	2	1	5	3	4	5	4	5	3	5	4
1	1	4	1	3	2	1	1	1	1	1	2	1	1	1	1	2	2	2	1	2	2	2	1	1	2	1	3	3	3	1	3	1	2	2	2	2	1	1	2	1	4	5	4	3	4	3	3	5	4
1	1	4	2	1	1	2	1	1	2	1	2	2	2	1	2	1	2	1	3	2	1	1	2	2	2	2	3	3	3	2	2	1	2	2	2	1	3	2	2	2	4	4	5	4	4	3	5	5	4
1	1	4	2	3	1	3	3	2	2	2	2	2	2	2	2	3	4	4	4	3	2	4	2	4	4	2	2	3	2	3	3	3	4	3	4	4	3	2	3	4	4	3	3	4	4	4	4	3	3
1	2	4	3	3	3	3	3	3	3	3	3	3	3	3	3	4	4	4	4	4	4	4	4	4	4	4	4	4	4	4	4	4	4	4	4	4	4	4	4	4	2	4	2	4	4	2	4	2	4
1	1	4	1	3	3	3	3	2	2	3	3	3	3	3	2	3	3	3	3	4	4	4	3	4	4	4	3	3	3	4	4	4	3	3	4	3	3	4	4	5	2	3	2	3	3	3	2	3	2
1	2	4	3	3	3	4	3	3	3	4	4	3	3	4	3	4	5	5	5	5	4	4	4	5	4	4	4	5	5	3	5	4	3	5	5	4	4	3	4	3	1	1	1	1	3	2	2	3	1
1	2	4	2	3	3	3	3	2	3	2	2	2	2	2	2	3	3	3	3	2	3	3	2	3	2	3	2	3	2	3	3	2	3	2	3	2	3	3	3	2	3	3	3	3	3	3	3	3	3
1	2	4	3	3	2	3	2	4	3	2	3	3	3	3	2	4	4	4	4	4	4	2	4	2	4	2	4	4	4	2	4	4	4	4	2	2	3	4	2	4	2	4	2	2	4	4	3	2	4
1	1	4	4	5	1	3	1	2	3	3	2	3	2	3	3	2	5	3	3	4	5	2	1	4	4	4	4	3	4	4	4	3	4	5	5	2	4	4	4	3	3	3	3	3	3	3	3	4	3
1	2	4	1	3	3	3	2	2	3	2	3	3	2	3	2	4	5	4	3	3	4	4	4	4	4	3	4	3	4	4	4	4	3	4	4	2	3	2	4	4	3	2	4	4	4	2	4	4	3
1	2	4	1	2	3	3	3	3	3	3	3	3	3	3	3	4	4	3	3	3	3	4	3	3	3	3	3	3	3	3	3	3	3	3	3	3	3	3	3	3	3	5	5	5	4	3	4	3	3
1	2	4	2	2	3	4	4	3	3	3	3	3	3	3	3	4	4	4	5	4	5	5	5	5	5	5	5	5	4	4	5	4	5	4	5	4	5	4	4	4	2	5	2	5	5	1	4	1	4
1	2	4	3	2	3	3	3	3	3	3	3	3	3	3	3	4	4	4	4	4	4	4	4	4	4	4	4	4	4	4	4	4	4	4	4	4	4	4	4	4	2	4	2	4	4	2	4	2	4
1	2	4	3	3	3	4	4	4	4	4	4	4	4	3	3	3	3	3	3	4	4	3	3	3	3	4	4	4	4	4	4	4	4	4	4	4	4	4	4	4	2	4	2	4	4	3	4	2	4
1	2	4	2	1	3	2	3	2	3	3	3	3	3	3	3	4	4	4	4	4	4	4	4	4	4	4	4	4	4	4	4	2	4	3	3	2	3	2	4	4	3	4	4	4	4	2	4	4	4
1	2	4	1	2	3	2	2	3	2	2	2	3	2	3	2	3	3	3	3	3	3	3	3	3	3	3	3	3	3	3	3	3	3	3	3	3	3	3	3	3	3	3	3	3	4	3	4	3	4
1	2	4	2	2	3	3	3	3	3	2	3	3	3	3	3	3	3	2	3	2	4	4	4	4	4	4	4	4	4	4	4	4	4	4	4	4	4	4	4	4	2	4	2	4	4	2	4	2	4
1	2	4	3	2	4	4	3	2	2	2	3	3	2	3	3	4	4	4	4	4	4	4	4	4	4	4	4	4	4	4	4	4	4	4	4	4	4	4	4	4	2	4	2	4	4	2	4	2	4
1	2	4	2	2	3	3	3	2	3	2	2	3	2	3	3	4	3	3	3	3	4	4	4	4	4	4	4	4	3	3	3	3	3	3	3	3	3	3	3	3	3	3	3	3	3	3	3	3	3
1	2	4	1	1	3	3	3	2	2	2	2	3	2	2	2	3	3	3	3	3	3	3	3	4	3	3	3	3	3	3	3	3	3	3	3	3	3	3	3	3	3	3	3	3	3	3	3	3	3
1	2	4	2	2	3	3	3	2	2	3	3	3	3	3	3	3	3	3	3	3	3	3	3	3	3	3	3	3	3	3	3	3	3	3	3	3	3	3	3	3	3	3	3	3	3	3	3	3	3
1	2	4	3	2	4	3	3	3	3	3	3	3	3	3	3	3	3	3	3	3	3	3	3	3	3	3	3	3	3	3	3	3	3	3	3	3	3	3	3	3	3	3	3	3	3	3	3	3	3
1	2	4	3	3	3	3	2	3	4	2	3	4	3	2	3	5	4	3	2	3	4	5	4	3	2	4	4	3	3	4	4	3	3	4	3	4	3	4	3	4	3	2	3	4	3	4	3	2	3
1	2	4	1	2	5	3	3	3	3	3	3	3	3	3	3	3	3	3	3	3	3	3	3	3	3	3	3	3	3	3	3	3	3	3	3	3	3	3	3	3	3	3	3	3	3	3	3	3	3
1	2	4	2	2	2	3	3	2	2	2	2	3	2	3	2	4	3	3	3	3	4	4	4	4	3	3	3	3	3	3	4	4	3	4	4	3	4	3	3	3	3	2	3	3	3	2	2	3	3
1	2	4	3	2	3	3	3	3	3	3	3	3	3	3	3	3	3	3	3	3	3	3	3	3	3	3	3	3	3	3	3	3	3	3	3	3	3	3	3	3	3	3	3	3	3	3	3	3	3
1	2	4	4	3	2	3	3	2	2	2	3	3	3	3	3	4	3	3	3	3	4	4	3	4	4	4	4	3	3	3	3	3	3	3	4	3	3	3	4	4	3	3	2	4	4	3	4	2	2
1	2	4	1	3	3	3	3	2	3	3	3	3	2	3	3	3	3	3	3	3	4	4	4	4	4	4	4	4	3	3	4	4	3	4	3	3	4	4	4	4	3	2	3	3	4	3	3	3	3
1	2	4	2	4	2	3	3	3	3	3	3	3	3	3	3	4	2	3	4	3	3	3	3	4	3	3	4	4	3	3	3	3	3	3	4	3	3	3	3	3	3	2	3	3	3	3	3	3	3
1	2	4	2	2	2	3	2	2	2	2	3	3	2	2	2	3	4	3	1	3	3	3	3	3	3	3	4	4	3	3	4	4	2	2	4	4	3	3	4	4	3	3	3	2	4	2	3	3	3
1	2	4	3	2	4	3	4	3	3	2	4	3	2	3	2	4	1	4	3	4	4	3	3	5	3	3	4	2	2	4	4	3	5	4	5	4	3	3	3	5	3	2	2	1	2	3	3	2	3
1	2	4	3	2	4	4	3	2	3	3	3	3	2	3	3	4	4	3	4	4	4	4	4	4	3	4	3	4	3	3	5	4	3	5	4	4	4	4	4	4	3	1	2	4	4	2	3	3	3
1	2	4	3	2	4	3	3	3	3	3	3	3	3	3	3	5	5	3	4	4	5	5	4	3	4	4	4	4	4	3	5	5	3	4	4	4	4	4	4	4	2	2	2	2	3	2	4	3	3
1	2	4	2	2	2	3	3	2	3	3	3	3	3	3	3	3	4	3	3	4	4	4	4	4	4	4	4	4	4	4	4	4	4	4	4	4	4	4	4	4	2	2	2	3	3	3	2	2	4
1	2	4	1	3	1	4	4	3	4	3	3	3	4	4	4	5	5	5	5	5	3	3	4	4	4	4	4	4	4	4	4	4	3	4	3	4	3	4	3	4	3	1	2	2	2	1	3	3	3
1	1	4	2	2	5	3	3	3	3	3	3	3	3	3	3	4	4	4	3	3	4	4	3	4	4	4	3	4	3	3	3	3	3	4	4	4	4	3	4	3	2	3	2	4	4	3	3	2	3
1	2	4	3	3	3	2	3	3	2	3	2	3	2	3	3	3	4	3	3	2	4	4	3	4	4	3	4	3	4	3	4	3	3	4	3	4	3	2	4	3	3	4	3	4	3	2	3	2	3
1	2	4	3	2	4	3	4	3	2	3	4	3	2	3	2	3	5	3	3	5	3	4	2	3	4	4	4	4	3	3	4	4	1	3	4	3	3	3	4	4	3	1	3	3	3	3	2	3	1
1	2	4	1	2	4	3	4	1	2	2	2	2	3	3	2	3	5	3	3	2	5	5	5	5	5	5	5	5	5	3	5	5	5	3	3	3	3	2	4	1	2	1	5	3	3	2	4	2	1
2	2	1	4	3	4	3	4	3	2	1	2	2	2	3	2	3	2	2	2	2	4	4	3	4	4	4	3	2	2	2	3	4	3	3	3	3	4	3	4	5	3	2	3	3	2	4	3	2	2
2	2	1	2	4	4	4	3	2	2	2	4	3	3	3	3	4	5	3	3	4	3	5	2	5	4	5	4	4	4	4	5	5	4	5	4	4	4	3	4	5	2	1	2	1	2	2	4	4	2
2	2	1	4	4	3	2	2	2	2	2	3	2	2	2	2	3	4	2	2	3	2	3	3	3	3	3	3	3	2	2	3	3	2	2	4	3	3	3	3	4	3	3	4	4	2	3	4	3	4
2	2	1	3	3	4	2	2	2	2	2	2	2	2	3	2	4	4	4	3	3	3	4	4	4	4	4	4	3	3	3	3	4	4	3	4	4	3	3	4	2	3	1	4	2	4	4	2	3	4
2	2	1	4	4	2	3	3	3	3	3	3	3	3	3	3	4	4	4	4	4	4	4	4	4	4	4	4	4	4	4	4	4	4	4	4	4	4	4	4	4	2	4	2	4	4	2	4	2	4
2	2	1	1	5	5	3	3	3	3	3	3	3	3	3	3	4	4	4	4	4	4	4	4	4	4	4	4	4	4	4	4	4	4	4	4	4	4	3	4	4	2	4	2	4	4	2	3	4	3
2	2	1	3	3	4	3	3	2	3	3	3	3	2	3	2	3	4	3	3	4	4	4	3	4	4	3	3	3	2	2	4	4	4	3	4	3	4	3	4	3	2	2	4	3	3	4	3	3	3
2	2	1	3	3	4	4	4	3	3	3	3	3	3	3	3	4	5	3	3	4	4	4	4	4	4	4	4	4	4	4	4	4	4	4	4	4	4	4	4	4	2	4	2	4	3	2	4	2	4
2	2	1	4	3	3	3	3	2	2	2	3	3	2	3	2	3	4	1	3	5	4	4	4	4	3	4	4	4	3	4	4	4	4	3	4	3	3	4	4	5	3	2	3	3	4	3	3	3	3
2	2	1	1	5	5	3	3	2	3	3	3	3	3	3	3	4	4	4	4	4	4	4	4	4	4	3	4	4	4	3	4	4	4	4	4	4	4	4	4	4	2	4	2	4	4	2	4	2	4
2	2	1	3	3	5	3	2	2	2	2	3	3	2	3	2	3	5	2	3	2	4	4	2	4	4	4	4	2	3	2	3	4	3	5	4	2	3	2	3	4	2	4	3	1	4	4	4	3	4
2	1	1	2	5	3	4	3	2	2	2	3	3	3	3	2	4	4	3	4	3	3	4	4	4	4	4	3	3	3	4	4	4	3	3	3	3	3	3	4	4	3	1	4	3	2	2	2	3	2
2	2	1	3	3	4	4	2	2	3	2	2	3	3	3	3	4	4	4	4	4	4	4	4	4	4	4	4	4	4	4	4	4	4	4	4	4	4	4	4	4	2	2	2	4	4	2	3	2	4
2	2	1	2	4	4	3	3	3	3	3	3	3	3	3	3	4	4	4	4	4	4	4	4	4	4	4	4	4	4	2	4	4	2	4	4	4	4	3	4	4	2	4	2	4	3	2	3	4	4
2	1	1	4	3	3	4	2	2	2	2	4	3	2	3	2	3	4	2	2	3	3	4	3	4	5	5	5	4	3	3	4	4	3	3	3	4	4	3	3	4	2	4	3	3	4	3	3	3	3
2	2	1	3	5	3	4	3	3	2	3	4	4	3	3	2	4	5	2	4	4	5	4	5	5	4	4	3	5	3	5	5	5	4	5	4	4	4	3	4	5	2	2	3	4	4	1	4	3	1
2	2	1	5	3	3	3	3	3	3	2	3	2	2	3	2	4	4	3	3	4	4	4	4	4	4	4	4	4	4	4	4	4	4	4	4	4	4	4	4	4	2	2	3	4	4	2	4	3	4
2	2	1	1	5	5	3	2	2	3	3	4	4	3	3	2	3	4	1	4	5	4	5	5	5	5	3	4	4	5	3	4	5	2	4	4	5	4	4	5	5	2	2	3	4	4	2	5	5	3
2	2	1	4	4	3	3	3	3	3	3	3	3	3	3	3	4	4	4	4	4	4	4	4	4	4	4	4	4	4	4	4	4	4	4	4	4	4	4	4	4	2	4	2	3	3	2	4	3	3
2	2	1	3	3	5	3	3	2	2	3	3	3	3	3	2	4	4	5	4	4	4	4	4	4	4	4	4	4	4	4	4	4	4	4	4	3	4	5	4	4	2	2	3	3	3	2	3	3	2
2	2	1	4	3	3	3	3	3	2	2	3	2	2	2	2	3	4	2	3	3	4	4	3	4	4	4	4	3	3	4	4	3	4	3	3	4	3	3	4	4	2	2	3	3	3	2	3	3	2
2	2	1	3	3	4	3	3	3	3	3	3	3	3	3	3	4	4	4	4	4	4	4	4	4	4	4	4	4	4	4	4	4	4	4	4	4	4	4	4	4	2	4	2	4	4	2	4	2	2
2	2	1	1	5	5	3	3	2	3	3	3	3	3	3	2	4	4	4	4	4	4	4	4	4	4	4	3	4	4	4	3	4	3	2	4	3	3	3	3	4	3	2	3	3	4	2	3	3	3
2	1	1	3	4	4	3	3	2	2	2	3	3	3	3	2	3	4	3	3	4	3	4	4	4	4	4	4	4	4	4	4	4	2	4	4	4	4	4	4	4	2	1	3	2	4	2	4	4	2
2	2	1	3	4	3	3	3	3	3	2	3	3	3	3	2	3	4	3	3	4	4	4	3	4	4	4	3	4	4	4	4	4	4	4	4	4	4	4	4	4	2	2	3	3	3	2	4	2	3
2	2	1	3	3	5	3	2	1	2	2	3	3	3	3	3	4	3	1	4	5	3	5	4	3	4	4	4	3	4	4	4	4	4	4	4	3	3	3	4	4	3	3	2	2	2	2	2	4	1
2	1	1	3	3	4	3	3	3	3	3	3	2	2	3	3	4	5	4	4	4	4	4	5	4	4	4	5	5	5	5	5	5	5	4	2	4	4	4	4	4	1	5	2	1	1	2	3	4	2
2	2	1	4	4	3	4	3	3	3	3	3	3	4	3	3	4	4	4	4	4	5	5	5	5	4	5	4	4	4	3	5	5	3	5	3	5	5	5	4	5	2	1	1	4	2	2	2	3	2
2	2	1	4	4	2	3	4	3	3	3	4	4	3	3	3	4	5	4	4	4	4	4	5	4	4	4	5	4	4	5	4	4	4	4	3	4	5	4	4	4	2	1	2	2	3	2	5	2	1
2	1	1	4	4	3	3	3	2	2	2	4	3	2	3	2	5	3	3	4	4	4	5	5	4	4	4	4	4	4	4	5	5	4	5	4	4	5	5	4	5	2	1	2	2	2	2	3	2	1
2	1	1	3	3	4	3	3	3	3	2	3	3	3	3	2	3	4	3	3	4	4	5	4	4	5	5	5	4	4	4	4	4	4	4	4	4	4	5	5	5	2	1	3	2	2	3	3	3	2
2	2	1	4	5	2	3	2	3	3	3	3	3	4	4	3	4	4	3	3	4	4	5	4	4	4	4	4	4	4	5	5	5	3	3	4	4	3	4	4	4	2	1	2	2	4	2	2	2	1
2	1	1	3	4	4	4	4	3	4	3	4	4	4	4	4	4	4	3	4	5	5	5	5	5	5	5	5	5	5	5	5	5	5	5	5	5	5	5	5	5	1	1	2	3	1	1	3	1	3
2	2	2	2	5	5	4	3	3	3	3	4	4	4	4	4	5	2	2	4	4	5	5	5	4	4	5	5	3	4	5	5	5	5	5	4	4	5	5	4	4	2	2	2	3	2	2	3	5	3
2	1	2	2	4	5	3	3	4	4	3	4	4	4	4	4	5	5	5	5	5	5	5	5	5	5	5	5	5	5	5	5	5	5	5	5	5	5	5	5	5	1	5	1	5	5	1	5	1	5
2	1	2	3	4	3	2	2	2	2	2	2	2	2	3	2	2	3	2	3	4	3	2	3	3	2	3	3	4	3	3	3	2	3	3	3	3	3	4	3	3	3	3	3	4	3	4	4	4	3
2	1	2	3	4	4	3	3	2	2	2	3	3	2	3	2	2	5	1	3	3	3	3	3	4	4	4	4	2	2	2	2	2	3	3	3	3	3	3	3	3	3	3	3	3	3	3	3	3	3
2	1	2	2	4	4	3	3	2	2	2	2	3	3	3	2	3	4	4	3	3	3	4	4	3	4	3	3	4	3	3	3	3	3	3	3	3	3	3	3	3	3	3	3	3	3	3	3	3	3
2	2	2	3	3	4	3	2	2	2	2	2	2	2	2	2	3	4	3	3	3	3	3	3	4	3	3	3	3	3	3	3	3	3	3	3	3	3	3	3	3	3	3	3	3	3	3	3	3	3
2	2	2	3	3	4	4	4	2	2	3	4	2	3	3	2	3	4	5	4	4	3	5	4	5	4	4	3	3	2	1	3	3	5	3	5	4	2	3	3	5	3	1	4	3	4	5	2	4	2
2	2	2	2	3	5	4	4	3	3	2	4	4	4	2	4	4	4	5	4	4	4	4	4	4	4	4	4	4	4	4	4	4	4	4	4	4	4	4	4	4	2	4	2	4	4	2	4	2	2
2	1	2	4	3	3	4	4	3	3	4	4	4	4	4	3	5	3	2	3	4	2	4	4	3	4	4	4	4	4	3	2	3	3	4	3	3	3	3	3	4	3	2	3	4	3	3	4	2	3
2	2	2	3	3	4	3	3	3	3	3	3	3	3	3	3	4	4	4	4	4	4	4	4	4	4	4	4	4	4	4	4	4	4	4	4	4	4	4	4	4	2	3	2	4	4	2	4	2	3
2	2	2	3	4	4	1	1	2	1	2	3	2	2	2	2	4	4	3	2	2	4	4	4	4	3	4	4	4	3	2	3	4	2	4	4	2	3	4	4	2	2	1	3	3	4	4	2	4	2
2	2	2	3	3	4	3	3	2	2	2	2	3	2	2	2	3	3	3	3	4	3	4	3	4	4	4	4	4	4	3	4	4	4	4	3	3	3	3	4	4	3	2	4	3	2	2	4	3	2
2	1	2	2	3	5	4	3	3	3	2	3	3	3	3	3	4	4	2	4	4	4	4	4	4	4	4	4	4	4	4	4	4	4	4	4	4	4	5	4	4	2	4	2	4	2	2	4	2	4
2	2	2	4	4	3	3	3	2	3	2	3	3	2	3	2	4	4	2	4	4	4	3	4	4	4	4	3	4	4	4	3	4	3	4	4	4	4	4	4	3	2	4	2	3	4	2	4	2	3
2	1	2	3	3	4	3	3	2	2	2	3	3	2	3	2	3	4	4	4	3	4	4	3	4	3	4	3	3	3	3	4	3	4	4	4	4	4	3	4	4	3	2	4	3	3	3	3	2	3
2	2	2	3	4	3	3	3	3	3	3	3	3	2	3	2	3	4	3	3	3	3	4	3	3	4	4	3	4	4	4	4	4	4	4	4	3	4	3	4	4	2	2	2	2	3	3	3	3	3
2	2	2	3	3	4	4	3	3	4	3	4	3	4	4	3	4	5	2	4	5	5	5	4	4	5	5	4	3	4	3	4	4	1	4	4	3	3	4	4	4	2	1	2	5	2	2	4	2	2
2	2	2	2	5	3	2	2	2	2	2	4	2	3	3	2	5	4	2	2	3	4	4	5	5	5	3	3	4	4	3	4	4	2	3	2	4	3	2	4	5	1	1	3	1	2	3	2	4	2
2	2	2	4	3	4	3	3	2	2	3	3	3	2	3	2	4	4	2	4	4	3	4	4	4	4	4	4	4	3	3	4	5	3	4	4	3	4	4	4	5	2	2	3	2	3	3	2	3	2
2	2	2	4	4	3	3	3	2	3	3	3	3	3	3	3	4	5	3	3	4	3	4	3	4	4	4	5	4	3	4	4	4	2	3	4	5	4	5	4	5	2	1	3	2	3	4	2	2	3
2	1	2	2	4	4	3	3	3	3	3	3	3	3	3	3	4	4	4	4	4	4	4	4	4	4	4	4	4	4	4	4	4	4	4	4	4	4	4	4	4	2	4	2	4	4	2	3	2	2
2	2	2	3	5	3	3	3	3	3	3	3	3	3	3	3	4	5	4	3	4	4	4	3	4	4	5	5	5	5	5	5	5	5	5	4	5	5	4	4	5	2	1	2	3	2	3	4	1	2
2	2	2	3	3	4	3	3	3	2	3	4	3	2	3	2	4	5	2	4	5	5	5	4	5	5	5	4	4	4	3	5	5	3	2	4	4	4	4	5	5	2	1	3	2	2	2	2	2	1
2	2	2	1	5	5	4	3	2	2	2	2	3	2	2	2	3	5	5	4	5	5	5	4	5	5	5	4	4	4	4	5	3	3	2	3	4	3	5	5	5	1	1	3	1	1	3	1	3	1
2	2	2	4	4	3	3	3	3	3	3	3	3	3	3	3	4	4	4	4	4	4	4	4	4	4	4	4	4	4	4	4	4	4	4	5	5	3	4	4	4	2	1	2	2	2	2	3	2	1
2	1	2	3	4	4	4	4	4	4	4	4	4	4	4	4	5	5	5	5	5	5	5	5	5	5	5	5	5	5	5	5	5	5	5	5	5	5	5	5	5	1	1	1	2	1	1	2	1	2
2	2	2	2	3	5	3	2	2	2	2	3	2	3	3	2	3	5	4	3	3	4	4	5	4	4	3	4	3	3	3	4	4	1	4	4	3	4	3	3	4	3	1	5	3	2	2	3	4	1
2	1	3	4	4	2	4	2	2	2	3	4	3	2	4	2	4	5	2	3	3	2	3	4	4	2	2	2	3	3	2	3	3	1	4	4	3	3	1	2	2	4	1	3	2	4	2	2	4	3
2	1	3	3	3	4	4	4	4	3	3	3	4	4	3	2	4	5	2	2	4	4	5	5	5	4	4	4	5	5	5	4	5	2	5	4	3	4	4	4	3	2	2	4	4	4	2	5	2	2
2	1	3	2	4	4	4	3	3	3	3	3	3	4	4	4	4	5	4	4	4	3	3	3	5	5	4	3	4	3	5	4	4	3	4	2	4	4	3	4	3	2	3	2	4	3	2	3	2	3
2	1	3	2	5	3	3	3	3	2	2	3	3	4	4	2	3	5	2	2	3	4	4	3	3	4	4	3	4	2	2	3	4	2	3	4	4	4	3	4	3	2	2	3	2	2	3	3	3	2
2	1	3	3	3	5	4	4	1	3	3	3	3	1	2	2	4	5	1	2	5	5	5	4	5	5	2	4	4	2	5	4	4	5	4	4	4	4	1	2	5	2	1	4	2	2	2	1	5	1
2	1	3	2	5	5	4	4	3	3	3	4	4	5	4	4	5	4	2	3	4	5	5	4	4	5	5	5	4	4	5	5	5	5	3	5	5	5	5	5	5	1	2	3	1	1	3	2	4	2
2	2	3	5	3	4	3	4	4	3	3	3	3	4	4	3	4	3	5	5	5	4	4	3	4	5	3	5	3	4	3	4	5	4	4	3	5	5	5	5	4	1	2	3	1	3	2	1	3	3
2	2	3	3	3	5	4	4	4	3	4	4	3	3	3	3	3	5	4	4	4	4	4	4	5	4	4	4	5	5	5	4	4	5	5	3	3	4	4	5	5	3	1	3	2	2	2	2	3	1
2	2	3	4	3	4	4	4	3	3	4	4	4	3	4	3	4	3	5	5	3	4	4	4	4	4	3	4	4	5	3	5	5	5	5	4	3	4	4	5	5	1	1	2	1	2	2	1	3	2
2	2	3	4	3	4	3	4	3	4	3	3	4	4	3	4	4	4	5	5	5	3	4	3	4	4	4	5	5	4	3	4	3	3	4	5	4	4	4	4	5	2	2	1	1	1	2	1	3	3
2	2	3	4	3	4	3	3	3	4	4	4	3	4	4	4	4	4	4	5	5	3	4	5	4	3	5	4	4	4	5	5	5	4	4	3	4	4	4	5	4	3	1	1	1	3	2	2	3	1
2	2	3	4	3	4	4	4	4	4	3	3	3	3	3	4	5	4	5	4	3	3	4	5	5	4	3	5	3	5	3	4	4	3	5	5	4	4	5	4	5	2	1	1	1	2	1	2	1	1
2	2	3	3	3	4	4	3	4	4	3	4	3	3	3	4	5	4	4	5	3	4	4	3	4	4	4	4	4	5	3	4	4	3	5	4	3	4	4	4	5	1	1	3	2	3	1	2	2	3
2	2	3	4	3	4	4	4	3	4	4	4	4	3	3	4	4	5	4	5	5	5	5	4	5	3	5	5	4	5	5	4	3	4	5	3	4	4	3	5	3	3	2	1	2	1	1	1	2	1
2	2	3	4	3	3	3	4	3	4	3	4	3	3	3	4	5	3	5	4	5	4	5	4	4	5	3	5	5	5	3	5	4	3	4	5	4	4	4	5	5	2	1	3	1	1	1	2	3	3
2	1	3	4	3	4	4	4	4	4	3	4	3	3	4	3	3	4	4	5	5	5	5	4	4	3	5	5	5	5	5	5	4	5	4	4	4	4	4	4	5	2	2	2	1	1	1	2	1	2
2	1	3	4	3	5	4	4	3	4	3	4	3	3	3	3	4	3	5	5	5	3	4	3	4	5	3	5	3	5	4	5	5	3	4	4	4	4	3	5	5	1	1	1	2	2	2	1	2	1
2	1	3	4	3	4	4	3	4	4	3	3	3	4	3	4	5	4	4	4	3	3	4	5	5	3	3	4	5	4	5	5	5	4	5	5	3	5	4	4	5	1	1	2	1	2	2	1	2	1
2	2	3	2	5	5	3	3	3	3	3	3	3	2	3	3	4	5	3	3	4	5	4	4	5	4	4	3	5	3	3	4	4	3	4	4	3	3	3	3	5	4	3	3	4	4	1	4	2	4
2	2	3	3	3	4	3	3	2	2	2	4	2	2	3	2	3	4	3	2	4	3	3	2	4	3	2	3	4	4	4	3	3	3	3	3	3	3	3	3	4	3	2	3	3	4	3	4	4	3
2	2	3	4	4	2	3	3	2	2	3	3	2	3	3	2	4	5	4	3	4	3	3	4	4	3	4	2	3	3	4	4	4	4	4	4	3	3	3	3	4	3	3	3	4	4	4	4	4	4
2	2	3	2	4	4	3	3	2	3	2	2	2	3	3	2	4	3	4	3	4	2	3	3	4	3	3	3	4	3	3	4	3	3	3	4	3	3	4	3	3	3	4	3	4	3	2	4	2	4
2	1	3	2	3	5	4	3	2	2	2	2	2	3	2	2	3	3	3	3	3	3	3	3	3	3	3	3	3	3	3	3	3	3	3	3	3	3	3	3	3	3	3	3	3	3	3	3	3	3
2	1	3	2	3	5	3	3	2	2	2	3	2	3	3	2	4	4	2	3	3	3	4	2	4	4	4	4	2	4	4	4	4	4	4	3	4	3	3	3	3	3	3	3	3	2	2	4	4	3
2	2	3	4	3	3	3	3	2	2	2	3	2	3	3	1	4	4	3	2	2	2	4	2	4	4	4	4	3	2	2	3	4	2	2	2	2	2	2	4	4	2	2	2	2	4	2	4	2	4
2	2	3	2	4	4	3	3	2	2	2	2	2	3	3	2	3	3	3	3	3	3	3	3	3	3	3	3	3	3	3	3	3	3	3	3	3	3	3	3	3	3	3	3	3	3	3	3	3	3
2	2	3	3	3	5	3	3	2	2	3	3	3	2	3	2	3	4	3	3	3	4	3	4	4	4	4	4	3	4	4	4	4	2	4	4	3	3	3	4	4	2	3	3	3	3	2	4	4	3
2	2	3	3	4	4	3	3	3	3	3	3	3	3	3	3	4	4	4	4	4	4	4	4	4	4	4	4	4	4	4	4	4	4	4	4	4	4	4	4	4	2	4	2	4	4	2	4	2	3
2	2	3	4	3	4	3	3	2	2	3	3	3	3	3	3	4	4	4	3	4	3	4	3	4	3	4	3	4	3	4	3	4	3	4	3	4	3	4	3	4	3	4	3	4	3	2	3	2	3
2	2	3	2	5	3	3	3	3	3	3	3	3	3	3	2	3	3	3	3	3	3	3	3	3	3	3	3	3	3	3	3	3	3	3	3	3	3	3	3	3	3	3	3	3	3	3	3	3	3
2	2	3	4	4	3	3	3	3	3	3	3	3	2	3	2	3	3	3	3	4	4	4	2	4	4	4	4	4	4	4	5	4	1	4	3	3	4	3	4	5	2	1	4	3	3	3	4	3	3
2	1	3	3	3	5	3	2	2	3	2	3	3	3	3	3	4	4	2	4	4	3	4	4	4	4	4	4	4	4	4	4	4	4	4	4	4	4	4	4	4	2	4	2	4	4	2	3	2	2
2	1	3	4	4	2	3	3	2	2	2	3	3	3	3	2	4	4	2	3	4	4	4	4	4	4	4	4	4	4	4	4	4	4	3	4	4	3	4	4	4	2	1	4	3	3	2	4	2	1
2	1	3	3	3	4	4	4	3	2	2	3	3	3	3	3	4	4	3	3	3	3	4	4	4	4	4	4	4	4	4	4	4	4	4	3	5	2	1	3	4	2	4	2	4	2	2	2	2	2
2	1	4	2	3	5	3	3	3	3	3	3	3	3	3	3	4	5	3	2	2	2	3	3	1	3	3	3	3	3	3	3	3	3	3	3	3	3	2	3	3	3	2	3	5	4	3	5	3	3
2	1	4	5	3	2	3	3	2	2	2	3	3	2	3	2	2	4	2	2	4	4	4	3	3	4	4	4	3	3	4	4	4	3	3	4	4	4	3	4	4	2	3	4	3	4	2	3	4	4
2	1	4	5	4	2	1	3	1	2	2	2	2	4	4	4	5	5	5	5	5	5	5	5	5	5	5	5	5	5	5	5	5	5	5	5	5	5	5	5	5	1	5	1	5	5	2	4	1	4
2	1	4	3	4	3	3	4	3	4	3	4	4	3	4	4	4	5	4	4	3	4	4	3	5	5	3	4	4	4	3	4	5	3	5	3	4	5	4	4	3	2	1	2	1	2	1	2	3	3
2	2	4	4	4	3	4	4	3	4	4	4	4	3	3	3	5	5	5	4	3	5	5	4	5	3	5	5	3	4	4	5	5	4	4	3	4	5	4	5	5	3	1	1	1	2	2	2	1	1
2	2	4	4	4	3	3	3	3	3	4	3	4	3	3	4	5	3	4	5	3	5	5	5	5	4	5	4	4	4	3	5	4	4	4	4	3	4	5	5	3	3	2	2	1	2	1	2	3	2
2	1	4	4	3	3	3	3	3	3	3	3	3	4	4	4	3	4	4	5	3	5	5	3	5	5	4	4	4	5	3	4	4	3	5	3	3	5	5	4	3	3	2	3	2	2	1	2	1	1
2	2	4	5	3	4	4	4	4	4	4	3	3	4	4	3	4	4	5	5	3	4	4	4	5	3	5	5	4	4	3	5	5	3	4	3	3	5	4	5	5	3	2	3	1	1	1	2	2	1
2	2	4	4	3	5	4	4	3	4	3	3	3	3	3	4	5	5	4	4	5	3	4	5	5	5	4	4	5	5	3	5	3	3	5	3	4	4	5	5	5	2	1	2	1	2	1	2	2	2
2	2	4	5	3	4	4	3	3	3	4	4	3	3	4	4	4	3	5	5	5	5	4	3	4	3	3	4	3	5	3	5	4	3	4	3	3	4	5	5	5	2	1	3	2	2	1	1	2	3
2	2	4	5	3	4	4	4	3	4	4	3	4	4	4	4	5	4	4	5	3	5	5	4	4	4	4	5	4	5	4	4	3	4	4	5	5	5	4	4	5	3	1	2	1	2	1	1	2	2
2	1	4	4	3	5	4	4	3	4	4	3	4	3	3	3	5	3	5	4	3	3	4	4	4	4	3	5	3	4	4	4	4	3	4	4	3	4	3	4	5	3	1	2	1	2	2	2	2	1
2	2	4	3	5	3	4	4	3	4	4	4	3	3	4	4	3	4	5	5	5	3	4	4	4	5	4	5	3	5	5	5	3	4	5	4	5	4	3	5	5	3	1	3	2	2	2	1	2	1
2	2	4	3	5	3	4	4	3	3	4	3	4	3	3	4	4	4	5	5	5	5	4	5	4	4	5	4	5	4	5	5	3	5	4	3	3	5	4	5	5	2	2	1	2	1	2	2	1	2
2	2	4	5	3	3	4	3	3	3	3	3	4	4	3	3	5	5	5	4	3	3	5	5	4	5	4	5	5	5	5	4	3	3	5	5	5	5	4	5	5	1	1	3	1	2	2	2	3	2
2	1	4	4	3	4	3	4	3	3	4	4	3	3	4	4	4	4	4	5	3	5	4	4	5	4	5	5	4	4	3	4	4	5	5	5	4	5	3	5	5	3	1	1	2	1	1	1	3	1
2	1	4	4	3	3	4	4	3	4	3	4	3	3	3	3	4	5	4	4	3	3	4	4	4	3	3	5	5	4	3	4	4	3	5	5	5	5	3	4	5	2	1	2	2	1	1	1	1	3
2	1	4	4	3	5	4	3	4	4	3	3	4	3	3	4	3	5	5	4	3	5	4	5	5	5	5	5	4	5	4	5	4	5	5	3	3	5	5	4	5	2	1	2	1	2	1	1	3	3
2	2	4	3	4	3	4	4	3	3	4	4	3	4	3	4	3	3	5	5	3	3	4	3	5	3	4	5	5	4	5	4	4	4	4	4	3	5	4	4	5	2	1	1	1	1	1	2	2	2
2	2	4	5	3	4	4	4	3	4	3	4	4	3	3	3	3	5	4	4	4	4	5	5	5	5	5	5	3	4	3	5	4	3	5	5	5	4	4	5	3	3	1	2	1	2	1	1	3	3
2	2	4	3	4	4	4	4	4	4	4	4	4	3	3	4	5	5	5	4	5	5	4	4	5	3	4	5	4	4	4	5	4	3	5	3	3	5	5	4	3	3	1	3	1	1	1	1	1	2
2	1	4	3	4	4	3	4	4	4	4	3	4	4	4	3	5	5	5	5	5	4	4	4	5	4	5	4	3	5	5	5	4	4	5	3	5	5	3	5	4	1	1	1	1	2	1	1	1	3
2	1	4	4	3	3	3	3	3	3	3	2	3	3	3	3	4	4	4	4	4	4	3	3	4	4	4	4	4	3	4	4	4	4	4	3	3	4	4	4	4	2	3	2	4	4	2	4	2	4
2	2	4	3	3	4	3	3	2	3	2	3	3	3	4	3	3	4	3	3	4	3	4	4	4	4	3	4	4	4	3	4	3	4	4	4	3	4	4	3	4	3	3	2	4	4	2	4	3	4
2	2	4	4	3	3	4	4	3	2	3	3	3	3	3	3	3	4	4	4	4	5	5	5	5	5	5	5	5	5	5	5	5	5	5	5	5	5	3	4	4	2	1	4	3	4	2	4	2	3
2	1	4	3	3	4	4	4	2	3	4	4	4	2	2	3	4	2	2	3	4	5	5	5	5	5	5	5	5	5	5	5	5	5	5	5	5	5	5	5	5	1	5	1	5	5	1	1	3	5
2	1	4	4	3	3	3	2	2	2	2	3	3	2	3	2	3	2	3	3	3	3	3	3	3	3	3	3	3	3	3	3	3	3	3	3	3	3	3	3	3	3	3	3	3	3	3	3	3	3
2	1	4	3	3	5	3	3	3	3	3	4	3	3	3	3	3	5	4	3	3	4	5	4	5	4	4	4	4	4	4	4	5	4	5	4	4	4	4	4	4	2	2	3	4	4	2	4	2	2
2	2	4	4	4	3	3	3	3	3	3	3	3	3	3	3	4	4	4	4	4	4	4	4	4	4	4	4	3	2	4	3	4	4	4	3	3	4	4	4	3	2	4	2	4	3	2	4	2	3
2	1	1	5	4	5	3	4	3	4	4	4	3	4	4	4	5	5	5	5	5	5	5	5	5	5	5	5	5	5	5	5	5	5	5	5	5	5	5	5	5	1	1	1	2	3	1	2	1	3
2	2	1	3	4	5	4	3	2	3	3	3	3	3	3	3	5	2	4	3	4	4	4	4	4	4	4	4	4	4	4	4	4	3	4	4	4	4	3	4	4	3	1	3	3	2	2	4	2	2
2	2	1	4	5	4	3	2	2	2	2	3	2	2	3	2	2	5	3	3	4	3	4	2	3	4	3	3	4	3	3	3	3	5	3	4	3	2	3	3	4	3	3	4	4	5	4	4	3	3
2	2	1	3	5	4	3	4	2	3	3	3	3	3	3	2	4	5	4	4	4	5	5	4	5	3	4	3	4	4	3	5	5	4	4	4	3	3	5	4	4	3	3	4	3	4	2	4	4	3
2	2	1	4	5	4	3	3	2	2	3	3	3	3	3	2	4	4	4	3	4	4	4	4	4	4	4	4	4	4	4	4	4	4	4	4	4	3	3	4	4	2	3	3	4	3	2	4	3	3
2	2	1	3	4	5	3	3	3	3	3	3	3	3	3	3	4	4	4	4	4	4	4	4	4	4	4	4	4	4	4	4	4	4	3	3	4	3	4	4	3	2	3	3	3	3	3	3	3	3
2	2	1	3	4	5	3	3	2	3	3	3	3	3	3	3	4	5	2	4	4	4	5	5	4	3	3	3	4	4	4	4	4	3	4	4	3	3	4	3	3	3	2	3	2	3	3	2	3	2
2	2	1	4	5	4	4	4	4	4	4	4	4	4	4	3	5	5	5	5	5	5	5	5	5	5	5	5	5	5	5	5	5	5	5	5	5	5	5	5	5	1	2	2	3	3	2	3	1	2
2	1	1	3	4	5	4	4	2	4	4	4	4	4	4	4	5	5	3	4	4	3	5	4	5	5	5	5	4	4	4	4	5	4	4	3	5	5	5	5	5	2	2	3	2	2	2	3	3	2
2	1	1	4	5	3	3	3	3	3	3	3	3	3	3	3	4	4	4	4	4	4	4	4	4	4	4	4	4	4	4	4	4	4	4	4	4	4	4	4	4	2	4	2	2	2	2	2	2	2
2	1	1	4	5	4	4	4	4	3	3	3	3	3	3	3	4	5	2	4	5	5	5	5	3	5	5	3	5	4	4	4	5	4	4	4	5	4	5	4	4	2	1	2	2	2	1	4	2	2
2	1	1	4	4	4	3	3	3	4	3	3	4	3	3	3	4	5	2	3	3	3	4	4	5	3	3	4	2	3	5	4	4	4	4	3	4	3	3	4	3	3	1	3	2	3	3	3	2	2
2	2	1	4	5	3	4	3	2	2	2	4	3	3	3	2	5	5	2	3	4	4	5	4	5	4	3	4	4	3	2	4	4	4	4	4	3	4	3	4	5	2	1	2	4	4	2	2	4	1
2	2	1	3	4	5	4	4	3	3	3	4	4	3	4	4	5	5	3	5	5	5	5	4	3	4	5	5	5	4	3	5	5	3	4	3	5	5	5	5	5	2	1	2	1	2	3	3	3	1
2	1	1	5	4	3	3	3	3	3	3	3	3	3	3	3	4	4	4	4	4	3	5	4	4	4	4	4	5	4	4	4	4	3	3	3	5	4	3	4	4	2	1	3	3	2	3	3	2	2
2	2	1	4	5	4	3	3	2	2	1	3	3	2	3	2	3	3	3	3	4	4	4	3	3	4	4	3	3	4	3	4	4	2	3	4	3	3	3	4	5	3	2	4	5	5	2	4	4	2
2	1	2	4	5	3	3	3	3	3	3	3	3	3	3	3	4	5	3	3	3	4	4	4	4	4	4	4	4	4	4	4	4	4	4	4	4	4	4	4	4	2	1	3	2	2	2	3	2	2
2	1	2	4	5	4	4	4	4	2	4	3	3	4	3	3	5	4	4	5	4	4	3	4	5	4	5	5	4	5	5	4	5	4	5	4	5	5	5	4	5	1	4	1	5	5	1	5	1	5
2	2	2	5	4	4	3	3	3	3	3	3	3	3	3	3	3	4	4	4	4	4	4	3	4	4	2	4	2	4	4	4	4	4	4	3	4	4	3	4	3	2	3	2	4	4	3	4	3	4
2	2	2	5	4	4	3	3	3	3	3	3	3	3	3	2	4	5	5	3	3	5	5	5	5	5	5	5	5	5	5	5	5	5	5	5	5	5	5	5	5	1	5	3	4	4	2	2	4	4
2	1	2	4	5	3	3	3	2	3	3	3	3	3	3	3	4	4	4	4	4	4	4	4	4	4	4	4	4	4	4	4	4	4	4	4	4	4	4	4	4	2	4	2	4	4	2	4	2	4
2	1	2	3	4	5	3	4	3	2	2	3	3	2	3	2	5	3	4	4	4	5	3	4	4	5	4	3	4	3	2	3	4	3	3	2	4	4	4	5	5	2	2	4	4	4	2	4	4	2
2	1	2	4	5	4	3	2	2	2	2	3	3	3	3	3	4	4	3	3	3	3	4	4	3	3	3	3	4	3	3	3	4	3	3	3	3	3	3	4	3	3	1	3	4	4	3	4	3	3
2	2	2	4	5	4	3	2	2	2	2	3	2	3	3	2	4	5	3	3	4	4	4	3	4	4	3	3	4	4	4	4	4	3	3	4	4	4	4	4	4	2	2	3	4	4	2	4	2	3
2	1	2	4	4	4	4	3	3	3	3	4	3	2	3	3	4	3	3	4	4	4	4	4	5	4	4	4	4	4	3	4	4	4	4	3	4	4	4	4	4	3	2	2	3	3	3	2	4	3
2	2	2	4	5	3	3	3	2	2	2	3	3	3	3	2	3	4	3	3	4	4	4	3	3	4	4	4	4	3	4	4	4	4	4	4	4	4	3	4	4	2	2	3	3	4	3	4	3	3
2	2	2	5	4	3	3	3	2	2	2	3	2	2	3	2	3	3	3	3	3	4	4	3	4	4	4	4	2	2	3	3	3	3	3	4	4	3	3	3	4	2	4	2	4	2	2	2	2	2
2	1	2	4	5	5	3	3	4	4	3	3	3	3	4	4	5	4	3	4	4	4	4	4	4	4	4	4	4	4	4	4	4	4	4	4	4	3	4	3	4	2	4	2	4	4	2	4	2	4
2	2	2	4	5	4	3	3	3	2	3	3	3	3	3	3	4	4	3	4	4	4	4	3	5	4	4	4	4	4	5	4	4	3	4	3	4	4	5	4	4	2	2	2	3	3	3	3	3	2
2	1	2	4	5	4	3	3	2	2	2	3	3	3	3	2	3	4	3	2	3	3	4	3	4	4	4	4	3	3	3	4	4	4	4	4	4	4	3	4	3	2	3	3	2	2	2	3	3	2
2	1	2	5	5	4	3	2	3	3	3	3	3	3	3	2	4	4	3	3	4	4	4	4	3	4	4	3	3	4	4	4	4	3	4	4	4	4	5	4	4	2	1	2	3	3	2	3	2	3
2	2	2	3	5	4	3	3	3	3	3	3	3	3	3	3	4	4	4	4	4	4	4	4	4	4	4	4	4	4	4	4	4	4	4	4	4	4	4	4	4	2	2	2	2	2	2	3	2	2
2	2	2	4	5	5	4	3	3	3	3	4	4	3	3	3	3	3	2	4	3	3	3	3	5	5	4	5	2	2	5	3	4	5	4	3	4	4	3	4	3	2	1	3	1	3	2	3	3	2
2	2	2	4	4	4	4	3	3	3	2	3	3	3	3	3	5	5	3	3	4	4	3	5	4	5	4	3	4	4	4	4	4	2	3	3	4	5	4	4	5	1	3	3	2	1	3	2	2	2
2	2	2	3	5	5	4	3	4	3	3	3	3	3	3	3	5	5	4	4	3	5	5	5	5	5	5	5	5	5	5	5	5	3	5	3	5	3	5	5	4	2	1	2	1	1	1	1	3	1
2	2	2	3	5	4	3	2	2	2	2	2	3	3	2	2	3	3	3	3	3	3	4	4	4	4	4	4	4	4	4	4	4	4	4	4	3	3	4	4	4	2	2	4	2	4	2	3	4	3
2	1	3	4	5	4	4	4	4	4	4	4	4	3	3	3	4	4	4	4	4	4	4	4	4	4	4	4	4	4	4	4	4	4	4	4	4	4	4	4	4	2	2	2	4	4	2	4	2	4
2	1	3	5	5	3	4	4	2	3	4	4	4	3	3	3	4	3	1	2	4	4	5	4	4	4	4	4	4	4	5	4	4	2	3	3	5	5	4	3	4	2	1	3	2	2	4	3	3	3
2	2	3	4	4	4	4	4	3	4	3	3	3	3	3	4	4	5	5	5	3	3	5	3	5	5	3	4	4	5	4	4	4	3	5	4	3	4	5	4	3	2	1	3	2	2	1	1	3	1
2	1	3	4	5	5	3	4	3	3	3	4	3	3	4	4	5	3	4	5	4	5	4	4	5	3	3	5	4	4	3	4	3	4	4	5	5	4	4	5	4	2	1	3	1	3	2	1	3	2
2	1	3	4	5	5	3	3	3	3	4	3	3	3	3	3	5	4	5	4	5	4	5	3	5	5	5	4	4	4	5	5	3	5	5	3	3	4	3	5	5	2	1	3	2	3	2	2	3	2
2	1	3	5	4	4	3	3	3	4	3	4	3	3	3	3	3	3	5	5	3	5	4	4	4	3	5	5	4	5	4	4	3	4	4	3	5	5	4	5	4	2	2	2	2	2	1	2	3	1
2	2	3	4	5	3	3	3	4	3	3	4	4	3	3	4	5	3	5	4	4	4	4	3	4	5	3	5	5	5	5	4	4	3	5	3	4	4	5	5	4	2	1	1	1	2	2	2	3	1
2	1	3	4	5	4	4	4	4	4	3	4	3	3	4	3	3	5	5	5	3	3	4	5	4	4	3	5	4	5	5	4	4	3	4	5	3	5	4	4	3	2	2	2	1	3	1	2	3	1
2	2	3	4	5	3	3	3	4	4	3	4	3	3	3	3	5	5	3	4	5	5	4	4	4	5	5	4	4	4	4	5	4	4	4	4	5	5	4	5	5	1	1	2	1	2	2	2	2	1
2	1	3	4	5	3	4	4	4	4	4	4	4	3	4	3	5	4	4	4	5	5	5	4	5	4	5	3	4	4	3	5	5	4	4	4	5	4	5	4	5	2	1	4	2	2	3	4	2	2
2	2	3	4	5	4	4	4	4	4	4	4	3	3	3	3	3	3	5	5	3	4	5	4	4	3	3	4	5	5	5	4	5	3	5	4	4	4	4	5	5	3	1	1	2	3	1	1	3	1
2	1	3	4	4	5	3	3	3	3	4	4	3	3	3	4	5	3	5	5	4	3	5	4	4	5	5	5	5	5	3	4	3	5	5	4	3	5	4	5	5	2	2	2	2	2	1	2	2	3
2	2	3	4	4	5	4	4	4	3	4	4	3	3	4	4	5	3	5	4	4	5	4	3	4	4	5	4	3	5	3	4	3	5	4	5	3	5	3	5	3	2	1	1	1	1	2	1	3	3
2	2	3	3	5	4	4	3	3	3	3	3	3	4	3	4	4	5	5	5	4	4	4	4	5	5	5	5	5	4	5	5	3	4	5	4	3	5	5	5	3	1	1	1	1	2	2	1	3	3
2	2	3	4	5	4	3	4	4	4	3	4	4	3	4	3	5	5	5	4	4	5	5	3	5	4	4	4	3	5	4	4	5	3	4	5	3	4	5	4	3	3	1	3	1	3	1	1	3	2
2	2	3	5	4	3	3	3	4	4	4	4	3	3	4	4	3	5	5	5	5	5	5	5	4	3	5	4	5	5	4	4	4	4	5	4	5	5	4	5	5	1	1	3	2	2	1	2	3	3
2	2	3	5	3	5	4	3	3	4	4	3	4	3	4	3	4	5	5	4	3	3	5	3	4	4	3	5	4	5	3	5	3	4	4	3	3	5	3	4	4	2	1	1	1	3	2	2	1	1
2	1	3	3	5	4	4	4	4	4	4	3	4	3	4	4	4	5	5	5	4	4	5	3	5	4	3	5	5	5	4	5	5	3	4	5	4	5	4	5	5	2	2	2	1	2	1	2	2	1
2	1	3	4	5	3	4	3	3	3	2	3	4	3	3	2	3	5	4	3	4	4	5	4	5	4	5	5	4	4	5	4	5	3	4	4	4	4	5	5	5	1	1	2	2	2	2	2	2	1
2	1	3	4	4	5	4	4	3	4	3	4	4	5	5	4	4	5	4	4	5	5	5	5	5	4	5	4	4	3	4	5	5	5	5	5	5	5	5	5	5	1	1	3	1	1	2	2	2	1
2	2	3	4	5	4	3	3	2	3	3	3	3	2	3	3	3	4	4	4	4	4	4	3	4	4	4	4	4	4	4	4	4	4	4	4	4	4	4	4	4	2	2	3	3	3	2	4	2	2
2	2	4	4	5	3	3	2	1	2	3	3	3	3	3	2	3	4	3	2	3	4	4	3	4	4	4	4	4	4	5	4	5	1	4	3	4	4	4	4	4	3	2	3	4	3	4	4	3	4
2	2	4	4	5	4	4	3	3	3	3	3	3	3	3	3	4	5	4	4	4	4	4	4	4	4	4	4	4	4	4	4	4	4	4	4	4	4	3	4	4	2	2	2	3	2	2	4	3	2
2	2	4	4	4	5	3	4	3	4	3	3	3	3	3	3	4	5	4	5	4	3	4	5	5	3	4	5	4	5	4	5	5	3	4	3	5	4	4	5	5	3	2	3	1	2	2	2	3	3
2	2	4	5	4	3	4	4	3	3	4	3	4	3	3	4	5	5	4	5	4	4	4	5	5	3	4	5	4	4	5	5	3	3	5	4	3	5	5	4	5	3	2	3	1	2	2	2	1	1
2	1	4	4	5	3	3	4	3	4	3	3	4	3	3	4	3	3	4	4	5	3	5	4	4	5	3	4	5	5	5	5	4	5	4	3	5	4	4	5	3	1	1	1	1	2	2	1	3	3
2	2	4	5	4	3	3	3	3	4	3	4	3	3	3	3	5	4	5	4	5	4	4	3	5	4	3	5	4	5	5	5	4	4	5	3	4	4	3	5	4	3	1	3	1	2	2	1	3	1
2	1	4	5	5	4	3	3	4	4	3	4	3	4	4	4	4	4	5	4	4	5	5	4	4	4	5	4	5	4	5	4	4	3	5	4	3	4	4	5	4	2	1	2	2	2	1	1	3	2
2	1	4	5	4	5	3	4	3	4	4	3	4	3	4	4	5	4	5	4	3	3	4	4	5	4	4	5	5	5	4	4	4	4	5	5	4	5	4	5	5	3	2	2	2	2	1	1	1	3
2	1	4	5	3	5	3	4	4	3	4	3	3	4	4	3	4	5	4	5	5	5	5	3	4	3	5	4	5	4	4	5	4	3	4	4	3	4	5	4	4	3	1	2	1	3	1	1	3	2
2	2	4	4	5	4	4	4	3	4	4	3	4	3	3	4	5	4	5	5	4	5	5	5	4	4	5	4	5	4	4	4	4	3	5	5	3	4	5	5	5	3	1	3	1	1	2	2	1	2
2	2	4	4	5	4	4	3	3	4	4	4	4	3	3	3	4	3	5	5	5	5	4	5	4	5	4	4	5	4	5	4	4	5	4	5	5	4	4	5	3	3	2	2	1	3	1	1	2	3
2	2	4	5	5	4	3	4	4	3	4	3	4	4	4	3	5	4	5	4	3	5	4	4	4	5	4	4	5	4	4	4	3	5	5	4	5	4	5	4	3	2	1	2	1	2	2	1	3	3
2	2	4	5	4	5	3	3	4	3	4	4	3	3	3	3	4	3	5	4	3	4	5	4	5	5	5	5	4	5	4	4	4	3	5	5	3	4	4	5	5	1	2	1	2	2	1	2	1	1
2	2	4	4	4	4	3	3	3	4	4	3	3	3	4	3	5	3	5	5	3	3	5	5	4	5	5	5	3	4	5	5	5	4	4	4	3	5	5	5	5	2	1	3	2	2	1	2	3	3
2	1	4	4	4	5	4	3	3	4	3	4	4	3	3	4	5	5	4	4	5	4	4	3	4	4	5	4	3	5	5	4	3	3	5	5	3	5	3	4	5	3	2	2	1	2	2	2	1	2
2	2	4	4	5	4	4	4	4	3	3	4	4	3	3	4	4	4	5	4	3	4	5	3	4	4	3	5	5	5	4	4	5	3	4	5	3	5	4	5	5	2	1	2	1	1	2	2	3	1
2	2	4	3	5	4	4	4	4	3	3	4	3	3	3	4	3	3	5	4	3	3	5	5	4	4	5	5	3	4	3	4	4	3	5	3	3	5	3	5	5	1	1	1	1	1	2	2	3	2
2	2	4	5	4	4	4	4	3	3	4	4	3	3	4	3	4	4	4	5	5	4	5	3	5	3	4	4	4	4	3	4	4	3	4	5	3	4	4	5	5	2	2	1	1	2	1	2	3	1
2	1	4	5	3	5	3	4	4	4	3	3	4	3	3	3	3	4	5	4	5	3	4	4	5	3	5	5	4	5	4	5	3	4	4	5	3	5	5	5	5	2	2	3	1	3	1	2	2	1
2	1	4	5	3	5	3	4	3	4	3	3	3	4	3	4	3	5	5	4	5	5	5	4	4	5	3	5	5	5	3	4	5	5	5	4	4	5	4	5	5	1	1	3	2	1	2	1	3	1
2	2	4	5	5	4	4	4	4	4	3	4	3	4	4	3	4	4	4	4	4	4	5	4	4	3	5	5	5	4	4	5	5	5	4	3	4	4	4	4	3	1	1	2	1	2	1	1	1	2
2	2	4	4	5	4	4	3	4	4	4	4	3	3	4	3	4	4	5	5	4	3	4	3	4	4	3	4	4	5	3	5	4	4	5	4	5	5	3	4	4	3	2	3	1	2	1	1	2	2
2	2	4	5	4	4	3	4	3	3	3	4	4	4	4	4	4	5	5	5	4	3	5	3	5	3	5	5	5	4	3	4	3	5	4	5	3	5	5	5	5	3	2	3	2	1	1	2	2	2
2	1	4	3	5	4	3	4	3	4	3	4	4	4	4	3	4	5	5	4	3	5	5	4	4	3	3	4	5	5	3	4	3	4	4	3	5	5	4	4	5	1	2	3	2	1	2	1	2	3
2	1	4	4	5	3	4	4	3	3	4	4	3	4	3	4	5	3	4	4	4	4	4	4	5	4	5	4	5	5	3	5	4	3	5	4	3	4	4	4	5	2	1	3	1	2	2	1	2	1
2	1	4	4	5	5	3	3	3	3	4	4	3	4	3	3	4	5	4	5	3	3	4	3	5	5	4	4	5	5	5	5	5	3	5	4	4	4	4	4	4	1	2	2	1	1	2	2	3	1
2	1	4	3	5	5	3	4	3	4	3	3	3	3	3	3	3	5	4	5	3	5	4	4	4	4	3	5	5	4	3	4	4	4	4	3	5	4	4	4	5	3	2	2	1	2	1	1	3	1
2	1	4	4	5	4	4	4	3	3	4	4	3	3	3	3	3	4	4	5	5	5	4	5	5	3	5	5	4	5	4	4	5	5	5	4	3	5	4	4	4	3	1	1	2	1	1	1	1	3
2	2	4	3	5	4	4	4	3	4	4	4	3	3	3	4	5	3	5	4	3	4	5	4	4	5	3	5	3	5	4	5	3	5	5	4	5	4	3	5	5	3	1	1	1	2	2	1	3	2
2	1	4	4	4	5	4	4	3	4	4	3	4	3	3	4	4	3	4	4	3	5	5	3	4	5	4	5	5	5	3	5	4	5	5	4	5	4	4	4	5	1	2	2	1	2	1	1	2	2
2	1	4	4	4	5	3	3	4	3	3	3	4	4	4	4	3	5	5	4	3	5	4	4	5	5	4	5	5	4	5	5	4	3	4	5	3	4	5	4	3	3	1	2	1	2	1	2	1	1
2	2	4	5	5	4	4	3	3	4	3	3	3	3	4	3	3	5	4	5	5	4	4	5	4	5	5	4	4	5	3	5	4	3	5	4	3	5	4	5	5	1	2	2	1	2	1	1	1	1
2	2	4	5	5	4	3	3	3	3	4	4	4	4	3	4	4	3	5	4	5	5	5	5	5	4	5	5	4	4	5	4	4	5	4	5	5	5	4	5	4	3	1	2	2	2	1	1	1	2
2	1	4	4	4	4	4	4	4	4	4	4	3	3	4	4	4	3	5	5	3	4	4	4	5	3	5	5	5	4	3	5	4	4	5	4	5	5	4	5	5	2	1	2	1	2	1	2	1	1
2	2	4	4	4	4	3	4	3	3	4	3	3	4	4	4	3	5	5	5	4	4	4	3	5	4	4	4	5	5	3	4	3	3	4	5	4	5	4	4	4	1	2	2	2	1	1	1	2	1
2	2	4	5	4	4	3	4	4	4	3	3	4	4	4	4	4	4	5	4	3	5	4	4	4	4	3	5	4	5	3	5	4	3	4	4	3	5	5	4	5	3	2	2	1	1	2	1	3	1
2	2	4	5	5	3	3	3	4	4	3	3	3	3	4	4	3	5	4	5	3	5	5	3	4	3	3	4	5	4	4	5	3	3	4	5	5	4	5	4	4	1	1	2	1	3	1	1	2	3
2	1	4	5	4	4	4	4	4	3	4	4	4	4	4	4	5	4	5	4	3	4	4	5	5	3	3	4	4	5	3	4	4	4	5	4	3	4	4	5	5	2	2	1	1	1	1	1	3	1
2	2	4	4	5	4	4	3	3	4	3	4	3	3	3	4	5	4	5	4	5	4	4	5	5	4	5	5	3	4	5	4	5	3	4	3	3	4	4	5	4	2	2	2	2	1	1	2	2	2
2	2	4	4	5	3	4	4	3	3	3	4	4	4	4	4	3	5	5	5	5	4	5	5	4	4	4	4	5	5	4	4	4	5	4	3	4	4	4	5	3	1	1	2	2	1	1	2	1	1
2	2	4	4	5	4	4	4	4	3	4	4	3	3	3	4	3	5	5	4	3	5	5	5	5	4	3	5	3	5	3	4	4	3	4	4	3	5	4	4	3	2	1	1	2	1	1	1	2	3
2	2	4	4	5	3	3	3	3	2	2	3	3	3	3	3	4	4	4	3	3	3	3	3	3	3	3	3	4	3	3	4	4	4	4	4	4	4	4	4	4	2	4	2	4	4	2	4	2	4
2	2	4	4	5	3	3	3	2	2	3	3	3	2	3	2	3	4	2	3	3	4	3	4	4	4	3	3	2	3	3	3	3	3	4	3	3	2	4	3	3	4	3	3	3	4	4	3	3	4
2	2	4	5	4	4	4	3	2	3	2	3	3	2	3	4	4	4	3	3	4	5	5	5	5	5	5	5	4	5	3	5	5	5	5	5	5	3	5	5	5	4	2	4	3	3	3	3	3	2
2	2	4	5	4	4	3	3	2	3	2	3	3	2	3	2	2	2	1	2	3	3	4	2	3	4	3	3	2	2	4	4	4	1	2	3	5	4	4	4	4	2	2	3	3	4	4	3	3	3
2	2	4	3	4	5	3	3	2	2	1	3	2	2	3	2	3	3	1	2	4	3	4	3	4	3	3	2	3	2	3	3	3	3	3	3	2	3	2	2	4	3	3	3	2	3	3	3	3	3
2	1	4	4	5	3	3	3	2	3	2	3	3	3	3	3	3	3	3	4	4	4	4	4	4	4	4	4	4	4	4	4	4	4	4	4	4	4	4	4	4	2	2	2	4	4	2	4	2	4
2	2	1	2	4	3	3	2	3	3	2	3	3	3	2	2	2	4	4	4	4	4	3	4	3	4	4	3	4	3	3	4	4	4	3	4	3	3	4	4	5	3	2	3	2	3	2	3	3	2
2	2	1	2	3	3	4	3	3	2	3	4	3	3	3	3	4	4	4	4	4	4	5	4	5	5	4	4	3	2	4	5	4	3	3	4	4	4	4	5	5	2	1	2	2	3	3	4	4	3
2	2	1	2	3	3	3	2	2	2	1	3	3	2	3	2	4	5	2	2	4	4	4	3	3	4	4	4	3	2	3	4	4	2	3	2	4	4	3	4	4	2	1	4	2	4	2	2	4	2
2	2	1	2	4	2	3	3	3	2	2	3	3	3	3	2	3	4	4	4	4	3	4	4	4	4	5	5	4	3	3	5	5	5	4	4	4	4	5	5	5	2	1	4	2	4	2	2	4	2
2	1	1	1	3	3	3	3	2	3	3	3	3	3	3	3	4	5	3	3	3	3	4	4	3	4	4	4	4	5	4	4	4	4	5	5	5	4	4	4	4	2	2	2	4	2	2	4	2	4
2	1	1	3	1	4	2	3	2	1	3	3	3	3	3	1	4	2	3	1	4	1	2	4	5	2	4	2	5	4	2	4	4	2	4	5	2	5	4	2	5	2	3	4	4	1	1	5	4	2
2	2	1	1	1	3	2	2	1	2	2	2	3	2	2	2	3	2	2	2	2	2	3	3	5	3	2	2	2	3	5	3	3	2	3	5	4	3	3	3	3	3	3	5	5	5	4	5	4	5
2	2	1	1	2	5	3	2	2	3	2	4	2	2	3	2	3	3	2	2	3	2	3	1	4	2	3	1	4	2	3	4	2	3	2	4	1	2	2	3	5	5	1	4	5	5	4	4	5	2
2	2	1	2	3	3	4	3	3	3	4	4	4	4	4	4	4	4	2	3	4	3	4	4	4	4	4	4	4	4	4	4	4	4	4	4	4	4	4	4	4	2	4	3	3	4	2	4	3	3
2	2	1	2	2	4	4	4	2	3	3	3	3	3	3	2	4	5	3	4	4	4	4	4	4	2	3	2	4	2	3	4	4	4	4	4	2	4	2	3	5	4	4	4	4	4	4	4	4	4
2	1	1	2	2	1	3	3	2	2	3	3	2	2	3	2	4	4	5	3	3	4	3	4	5	3	4	4	3	2	5	4	3	3	3	3	3	2	2	3	5	2	4	3	3	4	3	5	3	3
2	2	1	2	3	2	3	3	3	2	2	3	2	2	3	2	3	4	4	3	4	4	4	3	4	4	4	4	4	4	4	4	4	4	4	4	4	4	3	4	4	2	4	3	5	4	2	4	3	3
2	2	1	3	2	3	3	3	3	1	2	2	2	2	3	1	1	5	3	3	3	3	4	3	2	2	2	2	2	2	4	2	2	3	2	2	2	2	2	2	2	3	4	4	5	4	3	5	3	3
2	2	1	3	2	3	3	3	2	2	2	3	3	3	3	2	4	4	4	3	3	4	4	3	4	3	3	3	3	3	3	4	3	4	4	4	3	3	4	4	4	3	2	3	4	4	3	3	3	3
2	2	1	1	1	2	3	4	4	3	4	4	4	4	4	4	5	5	5	5	5	5	5	5	5	5	5	5	5	5	5	5	5	5	5	5	5	5	5	5	5	1	5	1	5	5	1	5	1	5
2	1	1	1	4	2	3	3	2	2	3	3	3	3	3	2	4	5	4	3	3	4	4	4	4	4	3	4	5	4	3	4	3	3	4	4	3	3	2	4	4	4	2	3	3	3	2	3	4	3
2	2	1	2	2	5	3	3	3	2	3	3	3	2	3	2	4	3	4	2	4	2	3	4	4	4	4	4	4	3	4	3	4	3	4	4	4	4	3	4	3	2	4	3	4	4	2	4	3	3
2	2	1	1	2	3	2	2	1	1	1	1	1	1	3	1	2	4	4	3	2	4	4	5	5	5	4	5	5	3	4	4	4	5	5	5	4	2	3	3	4	3	2	4	4	4	3	4	3	4
2	2	1	1	2	3	3	3	2	2	2	2	2	3	3	3	4	3	3	3	3	3	3	3	3	3	3	3	3	3	3	4	4	4	4	4	4	4	4	4	5	1	5	5	3	4	2	4	2	4
2	2	1	1	1	1	3	3	3	3	2	2	2	2	3	2	2	2	2	2	2	3	4	4	4	4	4	4	3	2	2	3	3	3	3	4	2	4	2	4	2	3	2	4	4	4	3	4	3	2
2	2	1	1	2	5	3	3	3	3	3	3	3	3	3	3	4	4	4	4	4	4	4	4	4	4	4	4	4	4	4	4	4	4	2	4	4	4	3	4	4	3	2	3	3	4	2	4	3	4
2	2	1	2	2	5	3	2	2	2	2	2	2	2	2	2	3	4	2	3	4	4	4	3	4	4	4	3	4	4	3	3	3	3	3	3	4	4	3	4	5	3	3	3	3	3	2	4	3	3
2	1	1	1	1	3	4	4	3	3	3	4	3	3	3	3	4	4	4	4	4	4	4	4	4	3	4	3	4	5	4	4	4	4	4	4	4	4	4	4	4	2	2	3	5	3	3	4	2	4
2	2	1	2	2	3	3	3	3	3	3	3	3	3	3	3	4	4	4	4	4	4	4	4	4	4	4	4	4	4	4	4	4	4	4	4	4	4	4	4	4	2	4	2	4	4	2	4	2	4
2	1	1	1	2	3	3	3	3	3	3	3	3	3	3	3	4	4	4	4	4	4	4	4	4	4	4	4	4	4	4	4	4	4	4	4	4	4	4	4	4	2	4	2	4	4	2	4	2	4
2	1	1	3	1	1	3	3	3	3	3	3	3	3	3	3	4	4	4	4	4	4	4	4	4	4	4	4	4	4	4	4	4	4	4	4	4	4	4	4	4	2	4	2	4	4	2	4	2	4
2	1	1	3	2	4	4	4	3	4	3	4	4	4	4	4	5	4	2	3	4	4	4	4	2	4	4	4	3	4	4	4	3	3	3	3	3	3	3	3	3	3	3	3	3	3	3	3	4	4
2	2	1	2	2	3	4	4	4	4	4	4	4	4	4	4	4	4	4	4	4	4	4	4	4	4	4	4	4	4	4	4	4	4	4	4	4	4	4	4	4	2	4	2	4	4	2	4	2	4
2	2	1	2	3	2	3	3	3	3	3	3	3	3	3	3	4	4	4	4	4	4	4	4	4	4	4	4	4	4	4	4	4	4	4	4	4	4	4	4	4	2	4	2	4	4	2	4	2	4
2	2	1	2	2	5	3	3	3	2	2	3	2	2	2	2	4	5	2	3	3	2	3	4	3	3	4	4	4	2	3	4	4	3	4	4	4	2	3	4	4	3	2	4	2	4	4	2	4	3
2	2	1	2	2	3	2	2	2	3	1	3	3	3	3	2	2	4	4	2	2	5	5	4	5	4	4	4	4	5	4	4	4	4	4	4	5	4	5	5	5	4	1	3	4	3	2	5	4	3
2	2	1	3	2	4	3	3	2	3	2	3	3	2	3	2	3	4	4	4	3	4	4	4	4	4	4	4	4	4	4	4	4	4	4	4	4	4	4	4	4	2	4	2	4	4	2	4	2	4
2	2	1	3	2	3	3	3	3	3	3	3	2	3	3	3	4	4	4	4	4	4	4	4	4	4	4	4	4	3	3	3	3	3	3	3	4	4	4	3	3	2	4	2	4	4	2	4	2	3
2	2	1	1	2	2	3	3	2	3	2	3	3	2	3	2	3	3	3	3	3	3	3	3	3	4	4	3	3	3	3	3	3	3	3	3	3	3	4	3	3	3	3	4	4	3	3	3	3	3
2	2	1	2	2	4	3	3	2	2	2	3	3	3	3	3	4	4	3	4	4	4	4	3	4	3	4	3	4	4	4	3	4	4	4	3	4	3	4	4	4	2	4	2	3	4	2	4	2	4
2	1	1	1	1	3	3	3	2	2	3	3	3	3	3	2	3	4	4	4	3	2	4	4	4	2	3	2	2	2	3	4	4	2	3	2	2	2	3	3	2	4	3	3	3	4	4	2	4	3
2	2	1	1	1	1	3	3	3	3	3	3	3	3	3	3	4	4	4	4	4	4	4	4	4	4	4	4	4	4	4	4	4	4	4	4	4	4	4	4	4	2	4	2	4	4	2	4	2	4
2	2	1	3	2	4	2	2	3	3	3	3	3	3	3	3	3	3	3	3	3	3	3	3	3	3	3	3	3	3	3	3	3	3	3	4	4	4	3	4	3	3	3	2	3	3	2	3	3	3
2	1	1	2	2	4	3	3	2	2	2	3	3	3	3	2	3	5	2	4	4	4	4	4	3	4	4	3	3	4	4	4	4	4	4	2	3	3	3	4	4	2	2	3	4	4	3	4	2	3
2	2	1	2	2	4	3	2	2	2	2	3	2	2	2	2	3	3	3	3	3	4	4	3	4	4	4	3	3	3	3	3	3	3	3	3	3	3	3	3	3	3	2	4	3	4	3	4	2	2
2	1	1	3	2	4	3	3	2	3	3	3	3	3	3	3	4	4	3	3	4	4	4	3	4	4	4	2	3	3	3	3	3	3	3	3	3	3	4	4	4	2	4	2	4	4	2	4	2	3
2	1	1	3	2	5	3	3	2	2	2	3	2	3	3	2	3	5	2	3	3	3	3	3	4	4	4	3	4	2	3	4	4	2	3	3	4	3	3	3	4	3	4	3	2	4	3	4	4	4
2	1	1	1	3	5	3	3	2	2	2	2	3	2	3	2	4	4	2	2	3	2	4	3	4	4	3	3	3	3	4	3	3	3	2	2	3	4	3	4	4	3	1	4	3	3	3	4	3	3
2	2	1	1	2	3	4	4	3	2	2	2	3	3	3	3	4	4	4	4	4	4	4	4	4	4	3	3	3	3	3	3	3	3	3	3	3	3	3	3	3	3	3	3	3	3	3	3	3	3
2	1	1	1	2	3	3	4	2	3	2	4	3	3	4	3	4	5	4	3	4	4	4	4	4	2	5	2	5	3	4	4	5	2	5	4	4	3	2	3	3	4	4	3	2	4	2	1	4	2
2	2	1	2	3	3	4	3	2	3	3	3	3	3	3	2	4	4	3	3	4	4	4	3	4	4	4	3	4	3	4	4	4	4	3	4	3	3	4	4	4	3	2	2	4	4	3	3	3	3
2	2	1	1	1	2	3	3	2	3	3	3	3	3	3	3	4	4	3	4	4	4	4	4	3	3	4	4	4	4	4	4	4	4	4	4	4	4	2	4	4	2	4	2	4	4	2	4	2	3
2	2	1	3	2	4	3	3	2	2	2	3	2	2	2	2	3	4	3	3	4	4	4	4	5	4	4	3	4	3	3	4	4	3	4	4	3	4	4	4	4	3	2	4	4	3	2	3	2	3
2	1	1	1	2	2	2	2	2	2	2	2	2	2	2	2	4	4	2	3	3	3	3	3	3	3	3	3	3	3	3	3	3	3	3	3	3	3	3	3	4	3	2	2	4	3	3	3	3	3
2	2	1	2	2	3	3	3	3	3	3	3	3	3	3	3	4	5	4	4	4	3	4	5	4	3	4	3	3	3	3	3	3	3	3	3	4	4	4	4	4	3	2	3	3	3	3	3	3	3
2	2	1	3	2	4	3	3	2	3	3	3	3	2	3	2	3	4	3	3	3	3	3	3	4	3	3	4	3	3	3	3	3	3	3	3	3	3	3	3	3	3	2	3	3	3	3	3	3	3
2	2	1	1	5	3	4	4	1	2	2	2	2	2	2	2	3	3	3	3	3	3	3	3	3	3	2	3	3	4	3	3	4	4	3	4	4	4	4	4	3	3	3	2	3	3	3	3	3	3
2	1	1	2	3	2	3	3	3	2	3	3	3	2	3	1	2	4	4	2	3	2	4	3	4	3	3	4	4	4	5	3	2	2	2	2	4	4	3	3	4	2	3	3	3	3	4	3	2	3
2	2	1	1	2	3	3	3	3	3	3	3	3	3	3	3	4	4	4	4	4	4	4	4	4	4	4	4	4	4	4	4	4	4	4	4	4	4	4	4	4	4	3	3	3	3	2	4	3	2
2	2	1	1	3	4	3	3	2	1	1	3	1	2	3	1	3	5	4	2	2	2	2	2	1	3	3	4	3	3	3	3	3	3	3	3	3	3	3	3	3	3	3	3	3	3	3	3	3	3
2	2	1	3	2	3	3	2	3	2	2	2	3	3	3	2	3	3	3	3	3	3	3	3	3	3	3	3	3	3	3	3	3	3	3	3	3	3	3	3	3	3	3	3	3	3	3	3	3	3
2	1	1	2	3	2	3	2	2	2	2	3	3	3	3	2	3	5	1	3	3	4	4	4	5	5	5	4	5	2	3	3	2	3	3	4	3	3	3	3	3	3	3	3	3	3	3	3	3	2
2	1	1	1	3	3	3	3	2	2	2	2	2	2	3	2	3	4	3	3	4	4	3	3	4	4	3	3	3	3	3	3	3	3	3	3	3	3	3	4	5	3	2	3	3	3	3	3	3	3
2	2	1	1	1	4	3	4	3	4	4	4	4	4	3	3	4	5	4	4	5	5	5	4	5	4	4	4	4	4	4	4	4	4	4	4	3	3	4	4	4	2	2	2	3	3	3	3	3	3
2	2	1	2	2	3	4	3	3	3	3	4	3	2	3	3	4	5	5	4	4	4	4	4	5	5	5	5	4	4	4	4	4	4	4	4	4	4	3	4	4	2	1	3	3	3	3	2	3	3
2	1	1	2	3	2	3	2	2	2	2	3	3	3	3	2	2	4	3	3	2	3	4	3	4	4	4	4	3	3	2	4	4	3	3	4	4	4	3	4	4	3	1	3	4	4	3	2	3	3
2	2	1	2	3	2	3	3	3	3	3	3	3	3	3	3	4	4	4	4	4	4	4	4	4	4	4	4	4	4	4	4	4	4	4	4	4	4	4	4	4	2	1	2	4	4	2	4	2	4
2	2	1	1	2	3	3	2	2	2	2	3	2	2	2	2	3	4	3	3	3	4	4	4	4	3	2	3	4	4	3	4	4	3	3	4	3	3	3	3	4	3	3	3	4	3	2	2	3	2
2	2	1	1	4	5	3	3	2	2	2	3	3	3	3	2	4	4	4	3	4	4	4	3	4	4	4	4	3	3	4	4	4	3	4	4	4	4	4	4	4	3	2	3	4	2	2	3	3	3
2	2	1	2	4	3	4	3	2	2	2	4	4	3	3	2	4	5	3	3	4	4	4	3	5	5	4	4	3	4	4	4	4	3	4	4	3	4	4	4	4	2	2	3	3	3	2	4	3	2
2	2	1	1	2	3	3	3	3	3	3	3	3	3	3	3	4	4	4	3	3	3	3	3	3	3	4	4	4	4	4	4	4	4	4	4	4	4	3	4	3	2	3	2	3	3	2	3	3	4
2	1	1	1	3	3	3	3	3	2	3	3	3	3	3	2	3	4	2	2	4	4	4	4	4	4	4	3	3	4	4	4	4	4	4	4	4	4	4	4	4	2	3	2	4	4	2	4	3	3
2	1	1	2	1	4	3	3	2	1	1	3	2	2	3	1	2	5	3	2	3	3	3	3	3	4	3	3	4	3	4	3	3	3	3	3	4	3	2	4	4	3	2	3	3	3	3	4	3	3
2	2	1	3	3	3	3	3	2	2	3	4	3	3	3	2	4	2	1	3	3	2	4	4	4	4	3	3	3	4	4	5	4	3	3	2	4	4	4	4	3	2	1	4	3	3	3	4	3	3
2	2	1	2	2	2	3	3	3	3	3	3	3	3	3	3	4	4	4	4	4	4	4	4	4	4	4	4	4	4	4	4	4	3	4	3	3	3	3	3	3	3	3	2	3	3	3	3	3	3
2	2	1	1	1	1	4	3	2	3	3	4	3	2	3	2	4	5	4	3	4	5	4	4	5	5	5	5	4	3	4	4	4	4	4	4	4	3	4	5	5	1	1	3	3	5	2	4	3	2
2	2	1	2	1	5	3	2	2	3	3	3	3	4	4	3	3	5	3	4	4	4	4	3	4	3	3	2	4	4	4	4	4	3	3	4	4	3	3	4	4	2	2	3	3	2	3	4	4	3
2	1	1	2	3	2	3	3	2	2	2	3	3	3	3	2	4	4	4	4	4	4	4	4	4	4	4	4	4	4	4	4	4	3	4	4	4	4	4	4	4	2	2	3	2	3	2	2	3	3
2	2	1	2	3	4	3	3	3	2	2	3	2	3	3	2	4	5	1	3	4	2	4	3	4	3	3	3	4	3	4	3	4	3	3	4	3	4	3	3	4	2	4	3	5	4	2	5	1	2
2	2	1	1	2	5	3	3	3	4	1	2	2	3	3	3	4	3	2	4	4	4	3	3	2	3	3	2	4	3	2	3	4	3	2	3	4	5	3	3	4	3	4	2	2	4	3	1	5	2
2	2	1	1	1	1	3	3	1	1	3	4	4	3	4	2	4	3	3	2	2	3	2	1	4	2	4	1	2	5	5	4	2	5	5	4	2	5	4	4	2	1	2	4	2	5	4	3	4	2
2	2	1	3	2	3	3	3	3	3	3	3	3	3	3	3	4	4	4	4	4	4	4	4	4	4	5	4	4	4	4	4	4	4	4	4	4	4	4	4	4	2	4	2	4	4	2	4	2	4
2	2	1	1	3	5	3	2	1	1	1	3	3	2	2	1	2	1	1	1	3	2	2	2	3	2	3	2	2	3	2	3	1	3	3	3	4	3	2	2	5	2	1	5	1	1	5	3	5	1
2	1	1	2	2	3	3	3	3	3	3	3	3	3	3	2	4	4	3	4	3	3	3	3	4	4	4	4	4	4	4	4	4	3	3	3	4	4	4	4	4	2	3	2	4	3	3	4	3	3
2	2	1	1	3	4	3	3	3	2	2	3	3	3	3	3	4	4	3	3	4	4	4	4	4	4	4	4	4	4	4	4	4	4	4	4	4	4	4	4	4	2	2	3	3	4	2	4	2	3
2	2	1	2	3	3	3	2	3	2	2	3	2	2	2	2	4	5	2	3	4	3	4	4	4	4	4	4	3	3	3	4	4	3	3	4	3	4	3	4	5	3	2	3	3	3	3	3	3	2
2	1	1	1	3	3	3	3	3	3	3	3	3	3	3	3	3	4	3	3	4	4	4	4	4	3	3	3	4	3	3	3	4	3	4	4	4	4	3	4	4	3	1	3	2	3	3	3	2	2
2	2	1	1	3	2	3	3	2	2	2	3	2	2	3	2	2	4	2	3	4	2	4	2	4	4	4	4	4	4	3	4	4	4	4	4	4	4	4	4	4	2	2	4	4	2	2	4	2	2
2	2	1	1	2	3	3	2	2	3	3	3	3	3	3	2	3	4	2	3	4	4	3	4	2	4	4	3	4	2	4	3	3	4	4	2	4	2	3	4	4	2	3	2	2	4	2	2	2	4
2	2	1	2	2	3	3	2	2	2	2	3	2	1	2	1	3	4	3	2	3	2	4	3	4	4	3	1	4	3	3	3	2	1	3	3	4	4	1	3	5	1	2	3	3	2	2	3	4	3
2	2	1	2	2	3	3	3	3	2	2	3	3	2	3	2	4	2	2	4	3	4	4	3	3	5	5	5	3	4	3	4	3	4	5	4	5	3	4	3	3	3	2	3	3	4	2	4	3	2
2	1	1	3	2	3	4	3	3	2	2	3	3	3	3	2	3	4	3	3	4	4	4	4	4	4	4	4	4	3	4	5	4	3	4	3	4	4	4	4	4	3	1	2	2	3	2	3	4	3
2	1	1	2	2	3	3	3	2	2	2	3	3	2	2	2	4	3	3	3	4	4	4	3	4	4	4	4	3	3	3	4	4	4	4	4	4	3	3	3	4	2	2	3	3	2	2	4	3	3
2	2	1	1	3	2	3	3	3	3	3	3	3	3	3	2	3	4	3	3	3	3	3	3	3	3	3	3	3	3	3	3	3	3	3	3	3	3	3	3	3	4	2	3	4	2	2	4	3	2
2	2	1	3	2	4	3	3	2	3	2	3	3	3	3	3	4	4	4	4	4	4	4	4	4	4	4	4	4	4	3	4	4	2	4	4	4	4	4	4	4	2	2	3	2	2	2	2	4	2
2	1	1	2	2	2	3	2	2	2	2	3	2	2	3	2	4	3	1	3	3	4	5	4	5	5	5	4	4	3	3	3	5	2	5	5	3	4	3	4	5	3	1	3	3	3	1	3	3	3
2	1	1	1	2	3	3	3	2	2	2	3	3	3	3	2	3	4	4	4	4	4	4	4	4	3	4	4	4	4	4	4	4	3	4	4	4	4	4	4	4	2	2	3	2	3	2	3	3	2
2	2	1	2	2	4	3	4	2	2	2	3	3	3	3	2	4	3	2	3	3	4	4	3	4	4	4	4	4	3	4	4	4	4	4	4	4	4	3	4	4	3	1	3	3	4	2	3	3	1
2	2	1	2	2	4	3	2	2	2	2	3	2	2	3	2	2	4	1	3	3	3	3	2	4	3	3	3	2	4	2	3	2	2	4	4	4	2	4	4	5	2	1	3	1	3	5	4	5	1
2	2	1	1	2	4	3	2	2	2	2	3	3	3	3	2	3	3	3	3	3	3	4	3	4	4	3	3	3	3	3	3	4	3	4	4	3	3	3	3	3	2	2	3	3	3	2	3	3	2
2	2	1	2	3	3	3	3	2	2	2	3	3	2	3	2	3	4	3	3	2	2	4	4	4	4	4	4	4	4	2	3	4	2	3	4	4	4	4	4	4	2	1	3	2	3	3	2	4	2
2	2	1	2	1	5	3	2	2	2	2	3	2	2	3	2	3	4	1	3	4	2	4	3	4	4	3	4	4	2	3	4	4	3	3	4	4	4	4	4	4	2	1	3	3	3	3	2	4	2
2	2	1	2	2	3	4	3	2	2	2	3	3	2	2	2	3	3	4	3	4	4	4	4	4	4	4	4	3	3	3	4	4	4	3	3	4	4	4	4	3	2	3	2	3	2	2	3	3	2
2	2	1	1	2	3	3	4	2	2	2	3	3	3	3	2	3	5	2	1	2	5	4	5	2	4	3	3	5	3	3	3	4	1	4	5	3	3	3	3	5	3	2	4	2	3	3	2	3	3
2	1	1	1	3	3	3	3	2	2	3	3	3	3	4	2	3	4	3	2	3	4	3	2	4	3	3	2	4	4	4	4	4	2	4	4	3	3	4	4	4	2	2	2	2	2	4	3	4	2
2	2	1	1	2	3	3	3	3	2	2	3	3	3	3	2	4	5	4	3	4	4	4	4	4	4	4	4	4	3	4	4	4	3	4	4	3	4	3	4	4	2	3	3	2	3	2	3	3	3
2	2	1	1	4	3	3	2	2	3	3	3	3	3	3	2	4	4	4	4	4	4	5	4	4	3	3	3	4	3	3	4	4	4	4	4	4	4	3	3	4	3	2	3	2	2	4	3	3	2
2	2	1	2	3	3	3	3	3	3	3	3	3	3	3	3	4	4	4	4	4	4	4	4	4	4	4	4	4	4	4	4	4	3	4	3	4	4	3	4	4	2	2	3	3	3	2	3	2	1
2	2	1	2	3	3	4	3	2	3	3	4	3	3	3	3	4	4	4	3	4	4	4	3	4	4	5	4	3	4	4	4	4	4	3	4	4	3	4	4	5	2	2	2	2	3	3	3	3	2
2	2	1	1	3	5	4	3	3	3	2	3	2	3	3	2	4	5	4	4	4	4	4	4	4	4	4	4	4	4	4	4	4	4	4	4	4	4	4	4	4	2	4	2	2	4	2	4	2	2
2	2	1	2	3	4	3	3	3	3	2	3	3	3	3	3	4	4	3	3	4	4	4	4	4	4	4	4	4	4	4	4	4	3	4	4	4	4	3	4	4	3	2	3	2	3	2	4	3	2
2	2	1	2	2	5	3	4	2	2	2	1	3	2	3	2	5	5	3	3	5	3	3	3	5	5	5	5	5	5	5	5	5	4	5	5	5	5	3	5	5	1	3	3	2	2	2	4	3	2
2	1	1	2	2	3	3	3	3	3	3	3	3	2	3	2	3	3	3	3	3	4	4	3	2	3	3	3	4	3	3	4	5	3	4	3	4	4	3	4	3	2	1	4	3	3	3	2	3	3
2	1	1	1	4	3	3	3	2	3	3	3	3	3	3	3	4	4	4	3	4	4	4	5	4	5	5	5	3	5	5	5	5	4	4	4	4	4	4	3	4	2	3	2	3	4	3	4	3	2
2	1	1	2	3	3	3	3	3	2	3	3	3	2	3	2	3	5	5	2	3	2	3	4	4	4	5	5	3	3	3	3	2	4	2	3	5	3	3	3	4	3	2	3	2	4	3	3	3	2
2	2	1	3	2	3	3	3	2	2	2	2	3	2	3	2	2	3	2	2	2	3	4	3	4	4	4	4	4	3	4	3	3	3	3	4	4	3	3	4	3	2	4	2	3	3	3	4	3	2
2	2	1	2	3	2	4	3	2	3	2	3	3	2	3	3	4	3	3	3	4	3	4	4	4	4	4	4	4	4	3	4	4	4	4	4	4	4	4	4	4	2	1	3	2	4	2	3	3	2
2	2	1	2	3	4	3	3	2	3	2	3	3	2	3	2	4	4	3	3	3	4	4	4	4	4	4	3	4	4	4	4	4	3	3	3	3	3	4	4	3	3	2	2	2	3	2	3	3	3
2	1	1	2	2	3	3	3	2	2	2	3	3	2	3	2	2	4	2	3	3	3	4	3	4	4	4	4	3	2	2	4	4	3	3	4	3	3	2	4	4	2	3	4	3	3	2	2	4	3
2	2	1	3	2	4	4	3	2	2	3	3	3	3	3	2	3	4	3	2	4	2	2	2	3	4	4	4	2	4	4	4	2	2	3	2	4	3	3	4	4	2	2	3	4	2	4	2	2	2
2	2	1	2	2	3	3	3	2	3	3	3	3	2	3	3	4	4	3	3	4	4	4	4	4	4	4	4	4	4	3	4	4	3	4	2	3	3	3	4	4	2	2	3	2	2	2	4	2	2
2	2	1	3	2	5	3	3	2	3	2	3	4	3	3	3	4	5	5	4	4	5	5	5	4	4	4	4	3	3	3	3	4	2	4	3	4	4	3	4	4	2	2	4	1	4	3	2	5	2
2	2	1	1	3	3	3	3	2	3	2	3	3	3	3	3	4	4	4	4	4	4	4	3	4	4	4	4	4	4	4	4	4	3	4	3	4	3	4	3	4	2	2	3	3	3	3	3	2	2
2	1	1	1	3	4	3	3	2	3	3	3	3	3	3	2	4	4	3	4	4	4	4	4	4	4	4	4	4	4	4	4	4	3	4	3	4	4	4	4	4	2	2	3	3	4	2	3	2	2
2	2	1	3	2	2	4	3	3	2	3	3	2	3	3	2	4	4	3	3	4	4	4	4	5	4	4	3	4	3	3	4	4	2	4	3	4	4	3	4	4	2	2	4	2	2	2	2	3	2
2	1	1	2	4	2	4	3	2	2	2	3	2	3	3	2	4	5	5	3	4	3	4	4	4	4	4	4	4	4	4	4	4	4	4	4	3	3	2	3	4	2	2	3	4	4	2	4	2	2
2	2	1	3	2	5	4	3	2	2	2	3	2	3	4	2	4	5	4	3	3	4	3	3	4	4	4	3	4	3	3	3	4	4	4	4	3	4	3	3	4	3	3	2	2	3	2	2	3	2
2	2	1	1	2	4	3	2	2	2	3	3	3	2	3	3	4	4	2	3	4	4	4	4	4	4	4	4	4	2	2	3	4	4	4	4	3	4	2	4	3	3	2	3	2	3	2	2	3	2
2	2	1	3	2	5	4	3	3	3	2	3	3	2	3	3	3	5	4	4	4	4	4	4	4	4	4	4	4	3	4	4	4	4	4	3	4	4	4	4	4	2	2	3	2	3	3	3	3	3
2	2	1	2	2	4	4	3	3	2	3	3	4	4	3	3	3	2	2	4	4	4	5	4	4	4	4	4	4	5	4	4	4	4	4	4	5	4	3	4	4	2	2	2	3	3	2	3	3	3
2	2	1	3	2	5	3	3	3	2	2	3	3	3	3	3	3	4	2	3	4	3	4	3	3	4	4	4	4	4	4	4	4	4	3	4	4	4	4	4	4	2	2	3	3	2	2	3	2	2
2	2	1	1	4	4	4	3	3	3	3	3	3	3	3	3	4	4	4	4	4	4	4	4	4	4	4	4	4	4	4	4	4	4	4	3	4	3	3	4	4	2	4	2	3	2	2	3	3	2
2	2	1	3	2	3	3	3	3	3	2	3	3	3	3	3	4	4	1	3	4	4	4	4	4	4	4	4	4	4	4	4	4	3	4	3	3	3	3	4	4	2	1	3	4	3	3	3	3	1
2	2	1	1	3	3	4	3	2	2	1	3	3	2	3	2	4	4	3	3	4	4	4	4	4	4	4	4	4	3	4	4	4	4	4	4	4	4	4	4	4	2	2	2	2	3	3	3	3	2
2	2	1	2	2	3	3	3	3	3	2	3	3	3	3	2	3	3	3	3	3	3	4	3	4	4	4	4	4	4	4	3	4	4	4	4	4	3	3	4	4	2	1	3	2	2	2	3	2	2
2	1	1	1	1	2	3	3	2	3	2	3	3	3	3	2	4	4	4	4	4	5	5	4	5	4	4	5	4	2	4	4	4	2	4	5	4	4	3	4	5	2	1	3	4	4	2	3	3	2
2	2	1	1	2	3	3	3	2	3	3	3	3	3	3	3	4	4	4	4	4	4	4	4	4	4	4	4	4	3	4	4	4	2	3	4	4	4	2	4	4	2	2	4	2	2	2	3	2	3
2	2	1	2	3	2	3	3	3	3	3	3	3	3	3	3	3	4	4	4	3	4	4	4	4	4	4	4	4	4	4	4	4	4	4	4	4	4	4	4	5	1	1	3	2	3	3	3	3	3
2	2	1	1	2	4	3	3	3	3	2	3	3	2	3	2	3	4	4	3	3	3	4	3	4	4	4	3	4	3	3	4	4	5	3	4	4	4	2	4	4	2	1	3	2	2	2	3	3	2
2	2	1	2	2	4	3	3	3	3	3	3	3	3	3	2	4	4	3	3	4	4	4	4	3	4	4	4	3	3	4	4	4	4	4	4	3	3	4	4	4	3	2	3	2	2	2	3	2	2
2	2	1	2	2	3	4	4	2	3	3	3	3	3	3	3	4	2	1	3	3	4	5	4	3	5	4	4	4	4	5	4	4	1	4	3	4	4	4	4	5	2	2	3	2	2	2	2	2	2
2	2	1	2	2	3	4	2	2	2	3	3	3	3	3	3	4	4	4	4	4	4	4	4	4	4	4	4	4	4	4	4	4	4	4	4	4	4	4	4	4	2	4	2	4	4	2	4	2	1
2	2	1	1	2	4	3	3	3	3	3	3	3	3	3	3	4	4	4	4	4	4	4	4	4	4	4	4	4	4	4	4	4	4	4	4	4	4	4	4	4	2	2	3	2	3	2	2	2	2
2	2	1	2	3	2	4	3	3	3	3	3	3	3	3	2	3	4	4	4	4	4	4	4	4	4	4	4	4	4	4	5	5	3	3	4	4	3	4	5	5	1	1	5	4	3	2	4	3	1
2	2	1	3	1	3	3	3	3	2	2	3	2	3	3	2	5	5	4	3	4	3	4	5	5	5	3	4	5	3	1	5	4	5	5	4	5	4	4	5	5	2	1	2	2	4	4	1	2	1
2	2	1	2	2	4	3	2	2	2	2	3	3	3	3	2	3	5	4	3	5	4	4	3	5	5	4	3	4	3	4	4	4	2	3	4	4	4	3	4	5	2	1	3	2	2	3	2	3	2
2	2	1	1	2	3	3	3	3	3	3	3	3	3	3	3	4	4	4	4	4	4	4	4	4	4	4	4	4	4	4	4	4	4	4	4	4	4	4	4	4	2	2	2	2	2	2	2	2	2
2	2	1	2	3	3	3	3	2	2	2	2	2	2	2	2	3	2	4	2	2	4	3	2	4	2	2	2	3	3	4	2	2	4	2	2	3	2	2	2	2	2	2	3	2	2	2	3	4	2
2	2	1	2	4	3	4	3	3	3	3	3	3	3	3	3	4	4	4	4	4	4	4	4	4	4	4	4	4	4	4	4	4	4	4	3	4	4	4	4	4	2	1	2	3	2	2	2	2	2
2	1	1	1	2	2	3	3	3	3	3	3	3	3	3	3	4	4	3	3	3	3	5	4	3	5	5	5	3	2	4	5	5	5	4	4	4	4	4	5	5	1	1	2	4	2	2	3	2	1
2	1	1	1	1	4	4	3	3	3	3	4	4	3	3	3	4	3	3	3	3	3	3	3	3	3	3	3	3	4	4	4	4	4	4	4	4	4	4	4	4	2	4	2	4	4	2	4	2	1
2	1	1	2	2	5	3	3	2	2	3	3	2	3	3	2	3	3	3	3	4	3	4	4	4	4	4	4	3	4	4	4	5	3	4	4	4	4	4	4	3	3	1	2	1	2	2	3	3	1
2	2	1	1	3	3	3	4	2	3	2	3	3	2	3	2	4	4	3	4	4	4	4	4	4	4	4	4	4	4	4	4	4	3	4	3	4	4	3	4	4	2	2	2	2	2	2	2	2	2
2	2	1	2	1	5	3	4	3	4	3	4	4	3	3	2	3	4	3	3	4	4	4	4	4	5	4	4	4	4	4	4	4	4	4	2	4	4	4	4	4	1	1	4	2	2	2	2	2	1
2	2	1	2	3	3	3	3	3	3	3	3	3	3	3	3	4	4	4	4	4	4	4	4	4	4	4	4	4	4	4	4	4	4	4	4	4	4	4	4	4	2	2	2	2	2	2	2	2	2
2	1	1	2	2	2	3	3	3	3	2	3	2	2	2	2	2	5	2	4	4	4	4	4	5	5	5	5	5	5	5	5	5	5	5	5	5	4	5	5	5	2	1	2	2	4	2	4	1	2
2	1	1	1	3	4	3	3	2	3	3	3	3	3	3	3	4	4	1	3	4	4	4	3	5	4	4	4	4	4	4	4	4	4	4	4	4	4	4	4	4	2	1	3	1	1	2	2	3	1
2	2	1	2	3	3	4	3	3	3	3	4	3	3	3	2	3	5	2	4	4	4	4	3	4	4	4	4	3	4	4	4	4	4	3	4	4	4	4	4	4	2	1	2	2	1	3	4	4	2
2	1	1	2	3	3	4	4	3	3	3	3	4	2	4	4	5	5	4	4	5	4	4	4	4	5	4	5	4	5	4	4	5	5	5	5	5	5	5	5	4	2	2	3	2	2	1	2	2	2
2	2	1	2	2	3	3	3	3	3	3	3	3	3	3	3	4	5	3	3	4	4	4	4	4	4	4	4	4	4	4	4	4	4	4	4	4	4	4	4	4	2	2	3	2	2	2	2	2	1
2	2	1	1	4	3	4	3	1	2	1	3	3	3	3	2	3	4	1	3	4	3	4	4	4	4	4	4	4	4	3	4	4	3	4	4	4	4	4	5	5	1	1	4	2	2	2	4	2	2
2	2	1	2	5	2	4	4	3	3	3	3	3	3	3	3	5	4	4	4	4	4	4	4	4	4	4	4	4	4	4	4	4	4	4	4	4	4	4	4	4	2	4	2	4	4	2	4	2	1
2	2	1	1	2	4	3	3	3	3	3	3	3	3	3	3	4	4	4	4	4	4	4	4	4	4	4	4	4	4	4	4	4	4	4	4	4	4	4	4	4	2	2	2	2	2	2	2	2	2
2	2	1	2	3	3	3	2	2	2	2	3	3	2	3	2	3	4	3	2	4	4	4	3	4	4	4	4	4	3	3	4	4	3	4	3	4	3	3	4	3	3	1	3	1	1	2	2	3	1
2	1	1	1	2	2	4	3	3	2	3	3	3	3	3	3	4	4	4	4	4	4	4	4	4	4	4	4	4	4	4	4	4	3	4	4	4	4	3	4	4	2	1	2	2	2	2	3	2	2
2	1	1	2	2	3	3	2	2	3	2	3	3	3	3	2	4	4	4	3	4	4	3	3	3	3	4	3	3	3	4	3	4	3	4	4	5	5	3	5	5	1	1	2	2	3	3	2	2	2
2	2	1	2	3	2	3	3	3	3	3	4	4	3	3	3	5	4	4	4	4	5	4	4	4	5	5	5	4	4	3	4	4	3	4	4	4	5	4	4	5	2	1	3	1	1	2	2	2	1
2	2	1	2	2	4	3	3	1	1	1	3	2	2	2	2	3	5	2	4	4	4	4	4	5	5	5	5	5	3	5	5	4	3	4	5	4	4	3	5	5	2	1	3	2	3	1	3	1	1
2	2	1	3	2	3	4	3	3	3	3	4	4	3	3	3	4	4	4	4	4	4	5	4	5	5	5	4	4	4	5	5	5	4	5	4	4	4	4	4	4	2	1	2	2	2	1	3	3	2
2	2	1	2	3	3	4	3	3	3	3	4	4	3	4	4	5	5	5	4	5	5	5	5	4	5	5	5	5	5	5	5	5	5	5	5	5	5	5	5	5	2	1	2	3	3	1	2	1	1
2	1	1	1	2	3	3	3	3	3	2	3	3	3	3	2	3	4	3	3	4	3	4	3	4	4	4	4	3	3	4	3	4	3	3	3	4	3	4	4	5	2	1	3	2	2	2	2	2	1
2	2	1	2	2	5	4	3	3	4	3	4	4	3	3	3	5	5	3	5	3	5	5	5	5	5	5	5	5	5	3	5	5	3	5	4	4	4	3	3	4	1	1	3	1	1	1	3	3	1
2	2	1	2	4	2	4	3	3	3	3	4	4	4	3	3	4	5	4	4	4	4	4	4	4	4	4	4	4	3	5	4	4	2	4	2	5	5	4	5	5	1	1	2	1	2	2	2	1	1
2	2	1	3	2	5	4	4	3	3	3	4	4	3	3	3	4	3	4	4	4	3	4	4	4	5	5	5	5	5	4	5	4	4	5	5	4	4	4	5	5	2	1	2	1	1	2	3	2	1
2	2	1	1	2	2	3	3	3	3	3	3	3	3	3	3	4	4	4	3	4	4	4	4	4	4	4	4	4	4	3	4	4	4	4	4	4	4	3	4	4	2	1	3	1	1	2	2	2	1
2	2	1	3	2	5	3	3	3	2	2	4	4	3	3	3	5	5	4	5	4	2	5	5	5	5	5	5	4	3	3	5	5	5	5	5	4	4	5	5	5	2	1	2	1	2	1	2	3	1
2	2	1	2	2	5	4	3	3	3	3	3	3	3	3	3	4	4	4	4	4	4	4	5	5	5	5	5	5	5	5	5	5	5	5	5	3	4	3	4	5	2	1	3	1	1	1	2	3	1
2	2	1	1	3	5	4	4	3	3	4	4	4	4	4	4	5	5	5	5	4	4	4	4	4	4	4	4	4	4	4	4	4	4	4	4	4	4	4	4	4	2	1	2	1	1	2	2	3	1
2	1	1	3	2	3	3	4	3	2	4	3	3	4	4	4	5	5	3	4	4	4	4	3	4	5	5	5	4	3	4	5	5	5	4	3	4	4	5	5	5	1	2	2	2	2	3	3	2	2
2	2	1	1	3	3	3	2	3	2	2	3	3	3	3	2	4	5	3	4	4	5	5	5	5	5	5	5	5	5	5	5	5	4	5	4	5	4	4	5	5	2	1	2	3	2	1	3	1	2
2	1	1	1	2	3	3	3	2	2	2	3	2	3	3	2	3	4	3	2	3	3	3	4	4	4	4	3	2	2	2	3	4	2	4	4	3	3	2	4	4	4	3	4	4	4	4	4	4	3
2	2	1	2	2	3	4	4	2	3	3	3	3	2	3	3	3	4	3	3	3	4	4	3	4	3	3	4	3	3	4	4	3	3	3	3	4	3	3	3	4	3	4	3	5	4	3	5	3	4
2	1	1	1	4	2	3	3	2	2	2	3	2	3	3	2	4	4	3	3	3	3	3	3	4	4	3	4	3	3	2	3	3	3	3	3	3	2	1	3	4	4	3	4	4	3	4	3	4	4
2	1	1	1	1	3	3	2	2	2	2	3	2	3	3	2	3	4	4	3	3	4	4	4	4	3	3	2	3	3	2	3	4	2	4	4	3	2	3	3	4	3	2	4	4	4	3	4	4	4
2	2	1	2	2	3	3	3	2	2	2	3	2	2	3	2	2	3	2	2	3	2	4	3	4	3	2	2	2	3	2	3	3	4	3	3	2	2	2	3	4	3	2	3	5	4	3	5	4	2
2	2	1	2	2	2	3	2	2	2	2	2	2	2	2	2	2	4	3	2	2	3	3	3	4	3	3	3	3	2	2	3	3	2	3	3	2	3	2	3	2	3	2	4	4	4	3	4	4	3
2	2	1	3	2	4	4	2	2	4	3	4	4	2	3	4	5	5	4	5	5	5	5	5	5	5	5	5	5	1	2	5	5	1	5	4	3	5	2	5	5	2	3	4	5	5	1	5	5	5
2	1	1	1	1	2	3	2	2	2	2	3	2	2	2	2	3	4	4	3	3	3	4	3	4	4	4	3	3	3	2	4	4	4	3	3	4	4	2	4	5	3	2	3	3	4	3	3	4	4
2	2	1	1	2	2	4	2	2	3	2	4	3	3	3	3	4	5	5	4	3	5	4	5	5	5	5	5	5	5	5	5	5	5	5	5	5	5	5	5	5	1	5	1	5	5	1	3	2	4
2	2	2	1	2	3	3	4	2	2	3	3	3	3	3	2	4	3	3	3	4	5	3	2	5	3	3	3	3	3	2	2	4	3	3	4	2	4	2	2	4	4	4	3	4	4	4	4	4	4
2	2	2	1	3	4	3	3	2	3	3	3	4	3	3	2	4	5	4	3	4	1	5	4	4	5	4	3	4	2	4	4	5	3	3	4	2	4	1	4	5	3	3	4	4	5	5	5	4	2
2	2	2	1	1	1	3	3	2	3	3	3	2	2	3	2	3	4	2	4	3	4	3	4	4	3	3	2	2	2	3	2	4	2	3	4	3	3	2	3	4	4	4	4	5	5	2	5	4	3
2	2	2	1	2	3	3	2	2	2	2	4	2	2	3	2	2	3	1	2	3	3	4	4	5	2	2	2	2	2	2	3	4	3	5	4	2	2	2	2	3	4	3	4	2	4	3	4	5	4
2	1	2	1	2	2	3	2	1	2	2	3	3	2	3	2	4	4	2	3	4	4	4	4	4	4	4	4	4	4	3	4	4	2	4	4	3	4	2	4	4	3	1	4	4	4	3	5	4	4
2	1	2	1	2	2	3	2	2	2	2	3	3	3	3	2	3	4	3	3	3	3	3	3	4	4	3	3	4	3	3	3	4	3	4	4	3	3	2	3	3	3	4	4	4	4	3	4	4	3
2	1	2	3	2	4	4	3	3	3	3	3	3	3	3	3	4	4	3	4	4	4	4	4	4	4	4	4	4	4	4	4	4	4	4	4	4	4	4	4	4	2	1	2	3	2	2	3	2	1
2	2	2	1	5	3	3	3	3	3	3	3	3	3	3	3	4	4	4	4	4	4	3	4	3	3	4	3	4	3	4	3	4	3	4	3	4	3	4	3	4	3	1	2	4	2	2	4	2	2
2	1	2	3	2	5	3	3	3	3	3	3	3	3	3	3	4	4	4	4	4	4	4	4	4	4	4	4	4	4	4	4	4	2	4	4	4	4	4	4	4	2	2	3	2	3	2	3	2	2
2	1	2	3	2	5	3	4	3	2	3	3	2	4	3	3	3	4	2	4	4	3	4	3	3	4	4	4	4	3	3	4	4	2	3	2	5	4	4	5	5	2	2	3	2	2	2	3	2	3
2	2	2	2	2	3	3	3	3	3	3	3	3	3	4	3	4	4	2	5	5	4	5	5	4	4	4	4	4	5	5	4	4	2	5	3	4	4	4	4	5	2	1	2	3	2	2	2	2	2
2	2	2	1	2	4	3	3	2	3	3	3	3	3	3	3	4	4	4	4	4	4	4	4	4	4	4	4	4	4	4	4	4	4	4	4	4	4	4	4	4	2	1	3	2	2	2	4	3	2
2	2	2	2	3	3	3	3	2	3	3	3	3	3	3	3	4	4	3	3	4	3	4	3	4	4	4	4	3	3	3	4	4	3	4	3	4	4	3	4	4	2	1	3	3	2	2	3	3	2
2	2	2	1	2	4	3	3	3	3	3	3	3	3	3	3	4	5	2	4	3	3	4	4	4	4	4	4	4	4	4	4	4	4	4	4	4	4	4	4	4	2	1	3	2	2	2	2	3	2
2	2	2	1	3	3	2	2	2	2	2	3	2	3	3	2	3	4	3	3	3	4	3	2	2	3	3	2	3	3	2	3	2	3	4	4	2	3	2	3	2	3	2	3	3	4	3	4	4	4
2	2	2	1	1	3	3	2	2	2	2	3	2	2	2	2	3	3	3	3	3	3	3	3	3	3	3	3	3	3	3	3	3	3	3	3	3	3	3	3	3	3	3	3	3	3	3	4	3	3
2	2	2	2	4	3	3	3	2	2	2	2	3	2	3	2	3	4	3	4	4	4	4	3	4	4	4	3	3	3	3	3	3	3	3	3	3	3	3	3	3	3	3	3	4	4	3	4	4	3
2	2	2	1	1	2	3	3	2	2	2	2	2	2	2	2	2	2	3	2	3	4	4	4	3	3	3	4	3	2	2	4	2	4	4	4	2	4	2	2	3	4	3	4	3	4	3	4	4	3
2	2	2	2	3	3	4	4	3	3	3	4	2	3	3	2	2	4	5	3	5	4	4	2	4	4	4	2	5	2	3	3	4	4	3	4	4	3	5	4	5	2	1	2	5	4	3	5	5	3
2	1	2	1	2	4	3	1	2	1	1	4	2	2	2	1	3	5	1	1	2	2	3	3	5	5	2	3	4	2	3	4	3	2	4	3	3	2	2	3	3	4	3	4	4	3	4	4	4	3
2	2	2	3	2	3	3	2	2	1	1	4	3	2	3	2	4	3	2	2	3	2	4	4	3	3	2	3	3	4	2	4	4	2	4	4	2	3	3	4	2	3	2	4	4	4	4	3	3	3
2	2	2	1	2	1	4	2	2	2	2	3	3	2	3	2	3	4	3	3	2	3	4	4	4	4	4	4	3	3	3	3	4	2	4	4	4	4	4	4	2	3	2	3	4	3	3	4	4	3
2	2	2	2	3	3	3	4	2	3	3	3	3	3	3	3	4	4	4	4	4	4	4	4	4	4	4	4	4	4	4	4	4	4	4	4	4	4	4	4	4	2	4	2	4	4	2	4	2	4
2	2	2	3	2	3	3	3	2	2	3	3	3	3	3	3	4	4	4	4	4	4	4	3	4	4	3	4	3	4	3	4	4	4	3	3	4	4	3	3	4	3	4	2	4	3	3	4	2	4
2	2	2	3	2	3	3	3	2	2	3	3	2	3	3	2	3	4	4	3	4	4	3	3	4	3	3	4	4	3	3	4	4	2	3	4	4	3	4	4	5	3	2	3	4	4	3	3	4	4
2	2	2	1	3	2	3	3	2	2	2	3	2	2	3	2	3	3	3	3	3	3	4	3	4	3	3	3	3	3	3	3	3	3	3	3	3	3	3	3	3	3	2	3	3	3	3	3	3	4
2	2	2	3	2	5	3	2	2	3	2	2	2	2	3	2	4	4	2	2	3	3	4	3	4	4	4	4	4	4	4	4	4	4	4	4	4	4	4	4	4	2	4	2	4	4	2	4	2	4
2	2	2	1	2	3	3	2	2	3	2	3	3	3	3	2	3	4	2	2	2	4	4	4	4	4	3	3	4	4	4	4	4	4	4	4	4	4	4	4	4	2	4	2	4	4	2	4	2	4
2	2	2	1	2	3	4	3	2	3	3	3	3	2	3	3	4	4	4	4	4	4	4	4	4	4	4	4	4	4	4	4	4	4	4	4	4	4	4	4	4	2	4	2	4	4	2	4	2	4
2	2	2	4	3	2	3	2	1	2	2	3	2	2	2	2	3	4	4	2	3	3	4	1	4	4	4	3	4	2	1	3	2	2	2	4	2	2	2	3	4	3	1	4	4	2	4	4	3	3
2	2	2	1	3	3	4	4	3	3	2	4	3	4	3	3	3	5	5	4	5	3	4	2	5	4	4	4	4	4	4	4	4	4	4	4	4	4	4	4	4	2	4	2	4	4	2	4	2	4
2	2	2	3	2	3	3	1	2	2	2	2	2	2	3	2	3	5	3	2	3	3	4	3	4	4	4	3	3	3	3	3	3	3	3	3	2	3	2	4	4	3	2	4	3	4	3	4	3	3
2	1	2	3	2	3	3	3	2	3	2	3	3	2	3	3	4	5	4	4	4	4	4	4	4	4	4	4	4	4	4	4	4	4	4	4	4	4	4	4	4	2	4	2	4	4	2	4	2	4
2	2	2	1	2	3	3	3	2	3	3	3	3	3	3	3	4	4	4	4	4	4	4	4	4	4	4	4	4	4	4	4	4	4	4	4	4	4	4	4	4	2	4	2	4	4	2	4	2	4
2	2	2	2	3	3	3	2	3	3	3	3	3	3	3	3	3	4	4	4	4	4	4	4	4	4	4	4	4	4	4	4	4	4	4	4	4	4	4	4	4	2	4	2	4	4	2	4	2	4
2	1	2	1	2	3	2	2	3	3	2	2	3	2	3	2	4	3	3	2	3	2	3	2	3	2	3	2	3	4	3	3	2	2	2	3	3	3	2	2	3	3	3	3	2	2	3	4	3	3
2	2	2	1	2	4	3	3	2	2	3	3	3	2	3	3	3	4	3	3	4	4	4	4	4	4	4	4	4	4	4	4	4	4	4	3	4	4	2	4	4	3	1	4	4	3	3	3	3	2
2	2	2	3	2	4	4	3	2	2	3	3	3	2	3	2	4	5	4	3	4	4	4	4	3	4	4	4	4	3	4	4	3	4	4	4	4	4	4	4	3	3	3	4	3	4	2	4	3	3
2	2	2	2	2	4	3	3	3	3	3	3	3	3	3	3	5	5	3	3	4	4	4	4	4	3	3	4	4	4	4	4	4	4	4	4	4	4	4	4	4	2	4	2	4	4	2	2	3	3
2	2	2	5	2	3	3	3	3	3	3	3	2	1	3	2	3	3	4	3	3	4	3	4	3	3	4	3	4	3	4	3	4	3	4	3	3	3	4	3	4	3	4	2	3	4	2	4	2	4
2	2	2	1	2	4	3	3	3	3	3	3	3	3	3	3	4	4	4	4	4	4	4	4	4	4	4	4	4	4	4	4	4	4	4	4	4	4	4	4	4	2	4	2	4	4	2	4	2	4
2	2	2	2	3	3	3	3	2	2	2	3	2	2	3	2	3	4	3	2	3	3	3	3	3	3	3	4	3	3	3	3	3	3	3	3	3	3	2	3	3	2	3	3	3	3	4	4	3	4
2	1	2	1	4	3	3	2	2	2	3	3	2	2	3	2	4	4	3	3	4	4	5	4	4	4	4	3	4	5	4	4	4	2	4	4	3	3	3	4	4	2	3	3	4	4	2	3	3	3
2	1	2	3	1	4	2	3	3	3	3	3	3	3	3	3	4	4	4	4	4	4	4	4	5	5	5	5	4	5	4	4	4	4	4	4	4	4	4	4	4	3	2	2	4	4	2	4	2	3
2	2	2	1	2	3	3	2	2	2	2	2	2	3	3	2	3	4	3	3	3	3	3	3	3	3	3	3	3	3	3	3	3	3	3	3	3	3	3	3	3	3	3	3	3	3	3	3	3	3
2	1	2	1	1	2	3	3	3	3	3	3	3	3	3	3	4	4	4	4	4	4	4	4	4	4	4	4	4	4	4	4	4	4	4	4	4	4	4	4	4	2	2	2	3	4	2	4	2	4
2	1	2	2	3	3	3	3	3	3	2	3	3	3	3	2	4	5	4	2	5	5	5	4	5	5	4	4	4	4	4	4	4	5	5	4	5	4	5	5	5	2	1	2	4	3	4	4	2	3
2	2	2	1	2	2	3	2	2	2	3	3	3	2	2	2	3	4	3	3	4	3	3	3	3	3	3	3	3	3	3	3	3	3	3	3	3	3	3	3	3	3	3	3	3	3	3	3	3	3
2	1	2	1	3	3	3	2	2	2	2	2	2	2	2	2	2	2	2	3	3	3	3	3	3	3	3	3	2	3	3	3	2	2	3	2	3	2	3	3	3	3	3	3	3	2	3	3	3	3
2	1	2	2	2	3	3	3	2	3	3	3	3	2	3	2	4	3	3	3	3	3	3	3	3	3	4	3	3	3	3	3	3	3	3	3	3	2	4	2	3	3	3	3	3	3	2	3	3	3
2	1	2	2	3	3	3	3	2	2	2	2	2	2	3	2	4	4	2	2	2	4	3	2	4	3	3	3	3	3	2	2	2	3	2	2	2	2	3	2	2	4	2	4	2	3	4	2	4	3
2	2	2	3	2	3	3	3	2	2	3	3	3	3	3	2	4	3	3	3	3	3	3	3	4	4	3	4	3	3	3	3	3	3	3	3	3	3	3	3	3	3	3	3	3	3	3	3	3	3
2	2	2	3	2	3	3	2	3	2	2	3	2	2	3	2	3	4	4	3	3	4	4	3	4	4	4	4	4	3	4	4	4	4	4	3	3	3	3	4	5	2	2	3	3	4	3	3	3	2
2	2	2	1	2	2	2	3	2	2	2	2	2	2	2	2	2	2	2	3	3	3	3	3	2	3	3	3	3	3	3	3	3	3	4	3	3	3	2	2	4	3	2	4	3	3	2	3	3	3
2	2	2	1	1	3	3	3	2	3	3	3	3	3	3	2	3	5	2	3	4	4	5	3	4	4	4	4	4	3	4	4	4	3	4	3	3	4	3	3	3	3	3	3	3	4	2	3	4	3
2	2	2	1	3	4	3	2	2	2	2	3	2	3	4	2	4	4	4	2	2	1	4	4	5	3	4	5	3	2	2	4	4	2	3	3	3	2	2	2	2	3	2	4	4	4	4	2	4	3
2	1	2	2	3	3	3	2	2	2	2	3	3	3	3	2	3	3	2	3	3	4	4	4	5	4	4	4	3	4	3	4	4	3	3	4	3	2	2	4	3	2	1	4	3	3	2	4	4	3
2	2	2	2	2	3	3	3	3	3	2	3	4	4	4	2	5	5	5	2	4	5	5	5	5	5	5	5	3	5	2	5	5	2	5	5	5	4	4	5	4	3	2	4	4	2	4	5	3	2
2	1	2	2	3	3	3	3	2	3	3	3	3	3	3	3	4	4	4	3	3	4	4	4	4	4	4	3	4	4	4	4	4	2	4	3	4	4	4	4	4	2	3	3	3	3	2	4	3	3
2	2	2	3	2	3	4	2	3	3	4	3	4	3	4	3	4	3	4	4	4	4	4	4	4	4	4	4	4	4	4	4	4	3	4	4	3	4	4	4	4	2	3	3	3	3	2	4	3	3
2	2	2	1	3	3	3	2	3	2	2	3	2	2	3	2	4	5	4	4	3	3	3	4	4	4	4	4	4	3	4	3	3	4	4	4	3	3	3	4	4	2	2	3	4	4	4	4	3	2
2	2	2	2	3	2	3	2	3	3	3	3	3	3	3	3	4	4	4	4	4	4	4	4	4	4	4	4	4	4	4	4	4	4	4	4	4	4	4	4	4	2	4	2	3	2	4	3	3	3
2	2	2	1	1	2	3	2	2	3	3	3	3	3	3	3	5	5	2	4	4	3	4	4	4	4	4	4	4	4	4	4	4	4	4	4	4	4	4	4	4	2	1	3	4	2	2	4	3	3
2	1	2	1	3	3	3	3	1	2	3	3	2	3	3	3	3	5	3	3	3	3	2	3	3	2	2	2	2	3	3	3	3	3	3	3	3	3	3	3	3	3	3	3	3	3	3	3	3	3
2	2	2	1	3	3	3	2	2	2	2	2	2	2	3	2	3	3	3	3	3	3	3	3	3	3	3	3	3	3	3	3	3	3	3	3	3	3	3	3	3	3	3	3	3	3	3	3	3	3
2	1	2	2	4	3	3	3	2	2	2	2	2	2	3	2	3	4	4	4	3	4	4	3	4	4	5	4	3	4	4	3	4	3	4	4	4	4	1	5	4	2	3	2	4	4	2	3	3	4
2	2	2	2	2	2	3	3	2	3	3	3	3	2	3	3	4	4	4	3	4	4	4	3	4	4	4	4	4	3	2	4	4	2	4	4	3	3	4	4	5	2	3	4	4	4	2	4	2	3
2	1	2	1	2	2	3	3	2	2	3	3	4	4	3	3	4	4	2	4	4	5	5	3	4	5	4	4	4	4	4	4	4	4	4	4	4	4	2	4	4	3	2	3	4	3	2	4	3	2
2	2	2	2	2	3	4	3	4	3	3	3	3	3	3	3	3	3	3	3	3	4	4	4	4	5	5	5	5	3	4	5	5	5	5	4	5	4	4	4	5	2	3	3	4	4	2	4	2	4
2	2	2	1	2	4	3	2	2	2	2	3	2	2	2	2	2	4	2	2	2	3	3	3	4	3	3	3	3	3	3	3	3	3	3	4	3	3	3	3	3	3	3	3	3	3	3	3	3	3
2	1	2	3	2	3	4	4	3	3	3	4	3	2	3	3	3	4	2	4	3	3	4	3	4	4	4	4	3	3	4	3	3	4	3	3	4	4	3	4	3	3	2	4	3	3	3	4	3	2
2	1	2	1	2	3	4	3	3	2	3	3	3	3	3	2	4	4	3	2	3	3	4	4	4	4	4	4	3	3	3	4	4	4	4	3	3	3	3	3	3	2	2	3	4	5	3	4	2	2
2	2	2	2	4	3	3	2	2	2	2	3	3	2	3	2	4	4	1	2	4	3	4	4	4	4	4	3	3	2	4	4	5	3	4	4	4	3	2	4	3	3	2	4	3	3	3	2	2	2
2	2	2	2	2	4	3	2	3	2	2	3	2	2	2	2	3	5	2	3	3	2	4	3	4	4	4	3	3	3	3	3	3	2	2	2	3	3	2	3	4	2	3	3	3	3	2	2	2	2
2	1	2	2	1	5	3	3	3	2	2	3	2	2	2	2	3	3	3	3	3	3	4	3	4	4	4	4	3	3	3	4	4	3	3	3	3	3	3	4	4	3	3	3	3	3	3	3	3	3
2	2	2	1	2	1	3	2	2	2	2	3	2	2	2	2	4	4	3	3	3	3	4	2	3	2	3	2	2	3	2	3	4	2	2	3	3	3	3	3	4	3	2	3	3	3	3	4	2	3
2	1	2	1	2	5	4	4	4	4	4	4	4	4	4	3	5	5	3	2	5	5	5	2	4	4	4	4	4	5	4	2	3	2	3	4	4	3	2	3	4	4	2	4	4	3	1	2	3	4
2	1	2	1	5	3	3	3	3	3	3	3	3	3	3	3	5	5	4	4	4	4	4	5	4	4	4	4	4	4	4	4	4	4	4	4	4	4	4	4	4	3	1	3	2	2	2	3	3	1
2	2	2	1	1	1	4	4	3	3	3	4	4	4	4	3	4	5	5	2	3	5	5	5	5	5	5	5	5	4	4	4	4	4	4	4	4	4	4	4	3	2	4	4	1	3	2	4	3	1
2	2	2	3	3	2	3	3	3	2	2	3	3	2	3	2	3	4	2	2	3	4	4	3	5	5	5	5	3	3	3	4	4	3	2	3	3	3	3	3	5	2	3	2	3	4	3	3	3	2
2	1	2	1	2	3	3	3	2	2	2	3	2	2	3	2	4	4	3	3	4	3	4	4	4	4	3	3	4	3	4	4	4	4	4	4	4	3	3	4	4	2	3	4	2	2	2	4	4	2
2	1	2	1	1	2	3	3	3	3	3	3	3	3	3	3	3	3	3	3	3	3	3	3	3	3	3	3	3	3	3	3	3	3	3	3	3	3	3	3	3	2	2	4	3	4	2	3	3	3
2	2	2	2	4	2	4	3	3	3	3	3	3	3	3	3	4	5	4	4	4	4	5	4	4	4	3	4	4	4	4	4	4	4	4	4	4	4	4	4	4	2	1	3	3	4	2	4	3	2
2	2	2	2	2	3	3	2	2	2	3	3	3	3	3	2	4	4	4	4	4	3	3	3	3	3	3	4	3	3	4	2	4	3	4	4	4	4	3	4	4	3	4	2	4	3	2	4	2	2
2	1	2	3	2	4	3	3	2	3	3	3	3	3	3	2	3	4	3	3	3	4	4	4	4	4	4	3	4	4	3	4	4	2	3	4	3	4	3	4	4	2	4	4	2	3	2	2	3	2
2	2	2	2	2	4	3	3	2	1	2	3	2	2	3	1	2	4	4	3	4	4	5	3	4	3	4	3	4	4	4	5	4	4	4	4	5	4	2	3	4	2	1	4	4	5	3	4	4	2
2	1	2	2	3	4	4	3	3	2	2	3	3	3	3	2	3	5	3	3	4	3	4	4	4	4	4	4	3	4	3	4	4	3	4	3	4	4	3	4	3	2	3	3	3	3	3	4	3	3
2	2	2	2	1	2	3	2	2	2	2	2	3	2	3	2	3	3	2	3	4	3	4	4	4	4	3	3	4	3	3	4	4	2	4	4	4	3	2	3	4	3	2	2	3	4	2	2	3	2
2	2	2	2	2	3	3	4	2	3	3	4	4	3	4	3	5	5	5	5	5	5	4	5	4	3	5	4	5	5	2	5	5	5	4	4	4	4	4	4	4	2	1	2	2	3	2	2	2	4
2	1	2	2	5	2	3	3	2	2	2	3	3	3	3	2	3	4	3	4	3	4	4	3	4	3	3	4	4	4	4	5	4	4	4	4	3	3	3	4	4	3	2	4	4	4	3	3	4	2
2	1	2	1	2	3	3	2	2	2	2	2	2	2	2	2	2	4	3	4	3	3	3	3	4	3	3	3	4	3	2	3	3	4	4	4	4	4	3	4	3	3	2	3	2	3	4	1	3	2
2	1	2	2	4	2	4	3	2	2	2	3	3	3	3	2	4	5	5	4	4	5	2	3	5	3	3	4	4	3	3	4	4	3	4	5	3	4	3	4	4	3	1	3	4	4	2	2	3	3
2	1	2	1	3	3	3	3	2	2	2	3	3	3	3	2	3	4	2	3	3	4	4	4	4	4	4	4	4	4	4	4	4	3	4	3	4	3	3	4	4	3	2	4	2	2	2	3	3	2
2	2	2	1	2	5	3	3	3	2	3	3	3	2	3	2	4	5	5	4	4	4	4	4	4	4	4	3	3	4	4	5	5	3	4	4	3	3	3	4	4	2	1	3	4	4	2	4	3	2
2	2	2	1	3	3	3	3	3	3	3	4	3	3	4	3	4	5	4	4	4	4	4	4	4	4	4	4	4	4	4	4	4	4	4	4	4	4	4	4	4	2	4	2	2	2	2	4	2	3
2	2	2	3	2	4	3	2	1	2	2	3	3	2	3	1	3	4	2	3	3	3	4	3	5	5	4	4	5	3	3	3	3	3	4	4	3	3	3	4	3	2	1	4	2	3	2	1	4	2
2	2	2	1	1	2	3	2	2	3	2	3	3	3	3	2	3	4	4	3	3	4	3	4	4	5	4	4	4	4	4	4	4	4	4	4	4	4	4	4	4	2	1	3	3	2	4	3	3	2
2	1	2	1	4	3	3	3	3	3	3	3	3	3	3	2	3	3	3	3	4	4	4	4	4	4	4	4	4	4	4	4	4	5	4	3	4	4	4	4	4	2	4	2	3	3	3	4	3	3
2	2	2	2	4	3	3	3	2	2	2	3	3	3	3	3	4	4	4	4	4	4	4	3	4	4	4	4	4	4	4	4	4	4	4	4	4	4	4	4	4	2	2	3	3	2	2	3	2	2
2	2	2	2	2	3	3	3	1	2	2	3	2	2	3	2	4	5	2	3	4	4	4	4	4	4	4	4	5	3	3	4	4	2	3	4	4	3	3	5	4	3	2	3	2	4	3	4	4	2
2	2	2	2	2	3	4	2	3	2	2	4	3	3	3	2	3	4	4	3	4	2	4	4	4	4	4	4	4	4	4	4	4	4	4	4	4	4	4	4	4	2	4	3	4	2	3	4	3	2
2	2	2	2	2	4	3	3	3	2	3	3	3	3	3	3	4	4	2	4	4	3	4	4	4	3	4	3	4	4	4	3	4	4	4	3	3	3	3	3	4	3	1	2	2	3	2	3	4	3
2	2	2	2	2	3	4	3	3	3	3	3	3	2	3	2	4	5	1	2	3	3	4	4	3	4	4	4	3	3	4	4	4	2	3	4	4	3	2	4	4	2	3	3	2	3	3	2	4	2
2	2	2	1	2	4	3	3	2	3	3	3	3	2	3	1	3	4	4	3	3	4	3	3	4	4	4	4	4	4	4	4	4	4	3	2	4	3	4	4	4	2	4	2	4	4	1	4	2	4
2	2	2	2	3	4	3	3	2	2	3	3	3	2	3	2	4	4	1	2	4	3	3	4	4	4	4	3	3	3	4	4	4	4	4	4	3	4	4	4	4	2	2	3	2	2	3	3	3	2
2	2	2	2	3	4	3	3	2	2	2	3	3	3	3	2	3	5	3	3	4	4	4	3	4	4	4	4	3	4	2	4	4	3	4	4	3	4	3	3	4	3	2	3	2	4	2	3	3	2
2	1	2	2	2	4	3	3	2	3	3	3	3	3	3	2	4	4	2	3	4	4	4	3	4	4	4	4	4	3	2	4	3	2	4	4	4	4	3	4	3	3	2	3	2	3	2	2	2	2
2	2	2	1	4	2	4	3	3	3	3	3	2	3	2	3	4	5	3	3	4	4	4	4	4	4	2	4	4	5	4	4	4	4	5	4	4	4	2	4	4	1	3	3	5	2	2	4	4	4
2	2	2	3	2	4	3	4	2	3	2	3	3	2	3	2	4	4	2	4	3	4	4	5	3	4	3	3	4	4	4	4	4	2	4	4	4	3	4	4	2	2	3	4	3	2	2	2	4	2
2	2	2	1	3	2	3	3	3	2	2	3	3	3	3	2	4	4	3	2	3	3	3	2	4	4	3	2	4	3	3	4	2	1	4	2	4	4	2	2	3	4	1	4	1	3	2	3	3	2
2	1	2	2	3	3	3	3	2	3	2	3	3	3	3	2	3	5	3	3	5	4	4	4	5	4	4	4	4	4	3	4	4	3	4	4	3	4	4	4	5	2	1	2	3	2	2	4	3	4
2	2	2	2	4	2	3	3	3	3	3	4	4	3	3	3	5	4	3	3	4	5	5	5	4	4	4	4	4	4	4	5	4	4	5	3	4	4	4	4	4	2	2	3	3	2	2	3	3	2
2	2	2	3	3	2	4	3	2	2	2	4	4	3	3	2	4	4	2	3	3	4	4	2	4	4	4	3	4	4	4	4	4	2	4	3	4	3	3	4	4	2	2	3	2	2	2	3	2	2
2	2	2	1	2	3	2	2	2	2	2	2	3	3	3	3	4	4	4	4	4	4	4	4	4	4	4	4	4	3	3	4	4	4	4	4	4	4	4	4	4	2	3	4	2	2	2	2	3	2
2	1	2	1	3	3	3	3	2	3	3	3	3	4	4	3	5	5	4	3	4	5	3	2	2	2	4	2	4	2	3	3	3	2	4	5	3	4	1	2	3	3	1	2	2	3	4	3	2	2
2	2	2	3	2	3	3	3	3	2	2	4	4	3	3	2	4	4	4	3	4	4	4	4	3	4	4	4	4	4	3	4	4	4	4	4	4	4	4	4	4	2	1	2	3	2	2	4	3	2
2	2	2	2	2	4	3	3	3	3	3	3	3	3	3	2	4	5	2	3	4	4	4	4	4	5	4	4	4	4	4	4	4	3	4	3	5	4	4	4	4	2	2	3	2	3	2	4	3	2
2	2	2	1	2	3	3	2	3	2	2	3	3	3	3	2	4	4	2	3	4	4	4	4	4	4	4	4	4	3	3	4	4	4	4	4	3	4	3	4	4	2	2	3	3	2	2	2	3	2
2	1	2	1	2	2	3	4	3	2	3	3	3	3	3	3	4	4	4	4	4	4	5	4	3	5	5	4	5	4	5	3	4	4	4	4	4	4	4	4	4	2	4	2	4	3	2	4	2	2
2	2	2	1	1	3	3	2	2	2	2	3	1	1	3	1	4	5	2	1	4	2	4	4	5	5	5	5	3	2	4	3	4	5	5	4	3	3	2	4	4	3	1	2	2	2	1	2	2	2
2	2	2	2	2	4	3	3	3	3	3	4	3	3	3	2	4	5	3	3	2	2	4	3	5	5	5	5	4	5	5	4	4	5	4	5	4	4	3	3	2	2	2	2	2	2	2	3	4	3
2	1	2	1	1	2	3	2	2	3	3	3	3	3	3	3	4	4	4	4	4	4	4	4	4	4	4	4	4	4	4	4	4	4	4	4	4	4	4	4	4	2	1	3	2	2	2	3	3	2
2	2	2	2	2	3	3	3	2	3	3	4	2	3	3	2	4	4	3	3	4	4	4	3	4	3	4	4	3	4	5	4	4	3	4	4	3	4	4	4	4	2	1	2	2	2	3	2	2	2
2	2	2	2	3	3	3	3	3	3	3	3	2	3	3	2	3	3	4	3	4	3	4	4	4	4	4	3	4	3	2	4	4	3	3	4	4	4	4	4	4	2	1	3	2	2	3	4	1	1
2	2	2	2	2	5	4	4	4	4	4	4	4	4	4	2	5	5	5	5	5	5	4	3	5	3	5	5	4	4	5	5	5	5	5	5	5	5	3	5	5	1	1	1	3	3	1	4	2	2
2	1	2	1	4	3	4	2	2	2	2	4	3	3	4	3	4	2	3	4	4	5	4	3	5	5	5	4	5	5	5	4	5	3	5	5	5	5	4	5	4	1	5	3	3	2	1	4	1	3
2	2	2	1	1	2	4	3	3	3	3	3	3	3	3	3	4	4	4	4	4	4	4	4	4	4	4	4	4	4	3	4	4	1	4	3	4	4	4	4	5	2	1	2	2	2	2	2	4	1
2	2	2	3	3	3	3	2	2	2	2	3	3	2	3	2	3	4	4	4	4	4	4	3	4	4	4	4	4	4	4	4	4	2	4	4	3	4	3	4	4	2	2	2	2	2	2	2	3	2
2	2	2	2	3	3	3	3	3	4	3	4	3	3	3	3	4	4	4	4	4	4	4	4	4	4	4	4	4	4	4	4	4	4	4	4	4	4	4	4	4	2	4	2	3	2	2	2	2	1
2	1	2	1	3	2	3	3	3	3	3	4	4	3	3	3	4	4	3	3	4	3	4	4	5	5	4	4	4	3	4	4	4	3	4	4	5	5	3	4	5	1	3	2	2	1	3	2	3	3
2	2	2	3	2	4	3	2	3	3	2	3	3	3	3	3	4	4	3	4	3	3	5	4	4	4	4	3	4	4	4	4	4	3	4	4	5	4	4	4	5	2	2	2	2	2	3	3	2	1
2	2	2	1	3	4	3	3	3	2	2	3	3	3	3	2	3	5	4	4	4	3	4	5	2	3	4	4	5	3	5	4	4	4	3	2	4	4	2	4	5	1	1	2	2	2	3	4	2	2
2	2	2	2	2	3	4	2	3	2	2	4	3	3	3	2	4	5	3	3	5	3	5	5	5	5	4	3	3	2	4	4	5	3	3	4	5	2	3	4	4	1	1	3	2	2	2	5	1	2
2	1	2	3	3	3	4	4	4	4	3	4	4	4	4	4	5	5	5	5	5	5	5	5	5	5	5	5	5	5	5	5	5	5	5	5	5	5	5	5	5	1	1	2	1	1	4	3	1	1
2	1	2	2	1	3	3	3	4	4	3	4	3	3	4	3	3	5	2	3	4	4	4	4	5	5	5	5	5	5	5	5	5	5	5	5	5	3	5	5	5	2	1	2	1	1	3	1	3	1
2	2	2	1	4	5	4	3	3	2	3	3	4	2	3	3	4	5	2	3	4	5	5	5	4	5	5	5	5	5	5	5	5	4	5	3	5	5	5	5	4	2	1	2	1	1	1	3	4	1
2	2	2	1	3	4	4	3	4	3	3	3	3	3	3	3	4	4	4	4	4	4	4	4	4	4	4	4	4	4	4	4	4	4	4	2	3	4	3	4	4	2	1	3	1	1	2	2	2	1
2	2	2	3	2	3	4	3	3	3	3	4	4	3	3	3	4	4	2	4	4	4	4	4	4	4	4	4	4	4	4	4	4	4	4	3	4	4	4	4	4	1	2	2	1	1	2	2	2	1
2	1	2	2	3	4	3	2	3	2	2	3	2	2	3	2	3	4	3	3	3	2	4	3	4	3	3	3	4	4	3	4	4	4	4	4	4	3	3	3	5	2	2	3	3	2	2	4	2	2
2	2	2	1	2	4	3	3	2	3	2	3	3	3	3	2	5	4	3	3	4	4	4	4	4	4	4	4	3	3	3	4	4	3	4	4	3	3	3	4	3	2	1	3	3	3	2	2	4	2
2	2	2	2	3	3	4	3	3	3	3	3	3	3	3	3	4	4	4	4	5	5	5	4	4	4	5	5	4	4	4	4	4	3	4	3	4	4	4	4	4	2	2	2	3	3	2	2	2	2
2	1	2	3	2	5	3	2	2	2	2	3	2	2	3	2	4	5	3	3	3	4	4	4	4	5	3	3	4	3	4	3	3	3	3	3	5	3	4	4	4	2	2	3	1	1	5	4	3	2
2	1	2	1	1	2	4	3	4	4	4	4	4	4	4	4	5	5	5	5	5	5	5	5	5	5	5	5	5	5	5	5	5	5	5	5	5	5	5	5	5	2	2	3	4	3	3	4	3	1
2	2	2	1	1	3	4	3	2	3	3	3	3	2	3	2	5	5	3	3	4	5	5	5	5	5	4	3	5	4	4	5	5	3	5	5	5	4	4	4	4	2	1	5	5	4	2	5	3	2
2	1	2	1	1	3	4	4	4	3	3	4	3	3	4	3	4	5	3	4	5	3	5	5	5	5	5	5	5	4	4	5	5	3	4	5	5	5	4	5	5	2	2	2	3	4	1	4	1	3
2	2	2	2	2	2	4	3	3	3	3	4	3	2	3	3	4	3	3	4	4	5	4	4	4	4	4	4	4	4	4	4	4	4	4	4	4	4	4	4	4	2	1	2	2	2	2	3	4	3
2	1	2	1	1	5	3	4	3	2	4	4	3	3	3	2	2	4	5	5	5	5	5	5	5	3	5	4	4	5	5	4	5	5	3	5	4	4	3	3	5	3	1	4	2	2	4	5	1	1
2	1	2	1	2	4	4	4	4	4	3	4	4	4	4	4	5	5	5	5	5	5	5	5	5	5	5	5	5	5	3	5	5	2	5	2	5	5	5	5	5	1	1	1	5	5	1	3	3	2
2	1	2	1	4	4	3	2	2	2	3	3	3	3	3	3	4	4	4	4	4	4	4	3	4	4	4	3	4	4	4	4	4	4	4	4	4	4	3	4	4	2	2	3	2	2	4	2	3	3
2	1	2	1	3	3	3	3	2	2	2	3	3	2	3	2	4	4	3	3	4	3	4	3	4	4	4	4	4	4	2	4	4	2	4	4	3	4	2	4	4	2	2	3	2	2	2	4	3	2
2	2	2	1	3	3	4	2	2	3	3	4	4	3	3	4	5	5	3	3	4	4	4	4	4	4	4	4	4	4	4	4	4	4	4	4	4	4	4	4	4	2	1	3	1	1	3	1	3	1
2	1	2	1	3	3	3	3	2	3	3	3	3	3	3	3	4	4	4	4	4	4	4	4	4	4	4	4	4	4	4	4	4	3	4	4	4	4	4	4	4	2	1	2	1	1	2	1	2	1
2	2	2	1	3	4	3	3	2	2	2	3	3	3	3	3	4	4	2	3	3	5	5	5	5	5	4	4	4	4	4	4	4	4	4	1	4	4	4	4	4	1	1	2	1	1	1	1	1	1
2	2	2	1	2	2	2	2	2	2	2	2	2	2	2	2	2	3	3	3	3	3	3	3	4	3	3	3	3	3	2	3	3	3	3	3	3	3	3	3	3	3	2	4	4	4	3	4	4	3
2	2	2	2	2	3	3	2	2	2	2	3	2	2	2	2	4	4	2	3	4	3	2	4	4	4	4	3	2	2	4	2	2	2	2	4	2	2	4	4	2	4	5	5	1	4	4	4	5	2
2	2	2	1	3	4	2	2	2	2	2	3	2	2	2	2	2	3	2	2	3	2	4	2	2	3	3	2	3	3	3	2	2	3	3	4	3	3	2	3	4	3	3	3	4	4	3	5	3	4
2	2	2	1	1	2	3	2	1	1	1	3	2	2	2	2	1	3	1	2	2	2	2	2	2	3	2	4	3	3	3	2	3	3	3	3	2	3	2	3	3	4	3	4	4	4	3	3	4	3
2	2	2	2	2	5	3	2	3	1	2	2	2	2	2	2	4	4	2	3	3	4	4	4	4	4	4	2	3	3	3	2	2	2	2	2	2	2	2	2	3	4	4	4	4	4	4	4	4	4
2	2	2	1	3	3	3	3	3	3	3	3	3	3	3	3	3	3	3	3	3	3	3	3	3	3	3	3	3	3	3	3	3	3	3	3	3	3	3	3	3	3	3	3	3	3	3	3	3	3
2	2	2	1	2	4	4	3	3	3	3	3	3	3	3	2	4	4	3	3	3	4	3	3	3	3	3	2	3	3	3	4	4	3	3	4	3	3	3	3	3	3	3	3	2	3	2	3	3	3
2	2	2	3	2	4	4	3	2	1	2	3	2	3	3	2	4	4	3	3	3	3	5	5	4	4	4	5	4	1	4	5	3	4	4	4	2	3	2	4	4	3	1	3	4	3	2	4	2	4
2	2	2	1	2	2	2	2	2	2	2	2	2	2	3	2	3	4	3	3	3	4	3	2	4	4	3	2	4	3	3	3	2	2	2	3	2	3	2	3	4	3	2	3	3	2	4	2	5	3
2	1	2	2	3	4	4	4	2	3	4	2	3	3	3	3	5	1	3	4	2	4	2	3	3	2	3	3	3	2	4	4	1	4	1	4	1	4	5	1	4	4	3	2	3	3	2	3	3	2
2	2	2	2	2	3	3	3	2	2	2	3	3	3	3	3	3	4	3	3	3	4	4	2	4	4	3	4	3	3	4	4	4	4	4	4	3	3	3	4	4	2	2	3	4	3	2	4	2	3
2	2	2	2	2	3	4	4	3	2	3	3	3	3	3	3	4	4	4	4	4	4	4	4	4	5	4	4	4	4	4	4	4	4	4	4	4	4	4	4	4	2	2	4	2	4	2	4	4	2
2	1	2	1	1	2	3	3	3	3	3	3	3	2	3	2	4	4	3	4	4	3	4	4	4	4	4	4	4	4	4	4	4	4	4	4	4	4	4	4	4	4	3	4	2	4	2	3	3	2
2	2	2	3	2	3	3	3	2	3	3	4	4	4	4	3	5	5	5	5	5	5	5	5	5	5	5	5	5	5	4	4	4	4	4	5	4	4	4	4	5	1	1	3	3	3	2	5	3	2
2	2	2	3	2	4	3	2	2	3	3	3	3	3	3	2	3	5	4	4	4	4	4	4	4	4	4	4	4	4	4	4	4	4	4	4	4	4	4	4	4	2	4	2	4	4	2	4	2	4
2	2	2	2	1	3	3	1	2	3	3	3	3	3	3	3	4	3	2	3	3	3	4	3	4	4	4	3	3	3	3	3	3	2	3	3	4	3	2	4	3	3	3	3	3	3	3	3	4	2
2	1	2	1	1	2	4	4	4	4	3	4	4	4	4	4	5	3	4	3	3	4	5	4	4	3	4	4	4	4	4	4	4	4	4	4	4	3	4	4	4	2	4	1	4	4	2	3	2	4
2	2	2	2	2	4	4	3	3	3	2	3	3	3	3	2	2	3	4	3	3	3	3	3	3	3	3	3	3	3	3	3	3	3	3	3	3	3	3	3	3	3	3	3	3	3	3	3	3	3
2	2	2	2	3	2	4	3	2	3	3	3	3	3	3	3	4	4	4	4	4	4	4	4	4	4	4	4	4	4	4	4	4	4	4	4	4	4	4	4	4	2	4	2	4	4	2	4	2	4
2	1	2	2	2	5	3	2	2	2	2	2	2	2	3	2	5	4	3	3	3	4	4	5	5	4	4	4	4	3	2	5	4	2	5	4	3	4	2	3	4	3	2	3	3	4	2	3	4	3
2	2	2	1	3	3	4	3	2	3	3	3	3	3	3	3	4	4	4	3	3	4	3	3	4	3	4	3	3	3	3	3	4	3	3	3	3	3	3	3	4	2	3	3	3	3	3	3	3	3
2	2	3	1	1	2	2	1	2	2	2	1	1	1	1	2	2	1	1	1	2	2	3	1	3	2	2	3	1	2	2	1	2	1	2	2	2	3	2	1	1	5	5	4	5	5	3	5	5	4
2	2	3	2	1	1	1	1	1	1	2	2	2	2	2	1	2	1	1	2	2	1	2	1	2	2	1	3	3	3	2	3	1	1	1	2	2	3	2	1	1	5	4	5	5	5	5	3	5	4
2	1	3	1	3	1	2	2	1	2	1	2	1	1	1	2	1	2	1	3	2	2	3	2	1	1	2	2	1	2	1	1	1	1	2	2	2	3	1	1	1	5	3	4	3	4	4	4	5	5
2	2	3	1	2	5	3	2	2	2	2	4	3	2	3	2	4	3	4	4	4	4	4	4	4	4	4	4	4	3	4	4	4	4	4	4	3	3	3	4	2	3	3	4	5	4	3	5	3	3
2	1	3	1	3	2	3	3	3	3	3	4	4	4	3	2	2	5	3	3	4	3	3	4	4	4	4	4	5	3	3	3	3	3	4	3	3	3	2	3	5	4	2	4	3	3	3	4	4	4
2	1	3	1	1	1	3	3	1	1	1	1	1	1	1	1	1	4	5	1	3	5	2	1	3	4	4	4	2	4	2	3	1	1	2	4	2	1	1	3	3	4	4	5	4	4	4	4	5	5
2	1	3	1	2	2	4	3	3	2	3	4	3	2	2	2	3	4	2	3	3	2	4	2	4	4	4	3	3	4	3	3	4	3	4	4	3	4	2	4	4	3	1	4	4	4	4	4	3	3
2	1	3	2	3	4	3	3	3	2	2	3	3	2	3	2	3	5	3	3	4	4	4	4	4	4	4	4	3	4	4	4	4	4	4	4	4	3	4	4	4	5	4	3	2	4	4	3	4	3
2	1	3	1	1	2	4	3	2	2	3	3	3	2	3	2	3	4	4	3	4	2	3	2	3	3	3	3	2	2	2	2	3	2	3	3	2	3	2	4	4	3	2	3	3	4	4	4	4	4
2	1	3	1	4	3	4	2	1	1	1	2	1	2	1	1	1	4	3	1	3	2	1	2	2	2	1	1	2	1	1	1	1	1	1	2	3	2	1	1	3	2	3	4	4	4	4	3	4	2
2	1	3	1	1	4	3	3	2	2	1	3	2	3	3	2	2	2	3	2	2	2	3	3	2	3	3	2	1	1	2	2	2	2	3	3	2	2	1	3	3	3	2	4	2	3	4	2	5	3
2	1	3	1	2	1	3	3	3	3	3	3	3	3	3	3	4	4	4	4	4	4	4	4	4	4	4	4	4	4	4	4	4	4	4	4	4	4	3	4	4	2	4	2	3	4	3	4	3	4
2	1	3	1	2	5	3	2	2	3	3	3	3	4	4	3	4	3	2	3	3	3	3	3	4	3	3	3	3	4	4	3	3	3	3	4	2	2	3	3	4	2	3	3	3	4	2	4	3	3
2	1	3	2	3	3	3	2	2	2	2	3	2	2	2	2	2	3	2	2	2	3	3	2	3	3	3	2	2	2	2	2	2	3	2	3	2	3	2	3	2	4	2	4	3	2	4	3	4	3
2	1	3	1	4	4	3	3	2	3	3	3	3	3	3	3	4	4	4	4	4	4	4	4	4	4	4	4	4	4	4	4	4	4	4	4	4	4	4	4	4	2	4	2	4	4	2	4	2	4
2	1	3	1	1	2	3	2	1	2	2	3	2	4	4	2	1	5	3	1	5	1	5	3	5	5	4	1	3	2	2	5	2	2	5	2	3	3	1	4	5	3	1	4	4	4	4	3	3	3
2	1	3	2	4	3	3	2	2	2	2	3	2	2	3	2	4	4	3	3	2	3	4	3	4	4	4	3	4	3	3	4	4	3	3	4	3	3	4	3	3	3	3	2	4	4	2	3	3	3
2	1	3	2	4	3	3	3	2	2	2	3	3	3	3	3	4	4	4	4	4	4	4	4	4	4	4	4	4	4	4	4	4	4	4	4	4	4	4	4	4	2	2	3	3	4	3	3	4	3
2	1	3	1	2	3	4	3	2	2	1	3	2	2	3	2	2	4	2	1	3	3	4	4	3	4	3	3	3	3	2	4	4	3	4	4	3	3	2	3	4	3	2	3	3	4	3	2	4	3
2	1	3	1	3	2	4	2	2	1	3	4	3	4	4	2	4	5	1	4	4	5	3	2	5	3	3	2	4	4	5	5	5	5	3	5	2	2	2	4	3	3	1	5	3	3	4	3	5	1
2	2	3	4	3	2	3	2	2	2	3	3	3	2	3	2	3	3	3	3	3	3	3	3	3	3	3	3	3	3	3	3	3	3	3	3	3	3	3	3	3	3	3	3	3	3	3	3	3	2
2	1	3	1	3	3	3	2	2	2	2	3	3	3	3	2	3	3	2	3	3	3	4	2	5	5	4	3	3	4	4	4	4	4	3	3	3	3	2	4	5	2	4	2	4	4	3	3	3	3
2	1	3	3	3	3	3	2	2	2	2	2	2	3	3	3	3	5	3	3	4	4	3	3	3	4	3	3	3	3	4	4	3	2	3	4	2	3	2	3	3	3	2	3	3	3	3	4	4	3
2	1	3	2	3	4	3	2	1	2	1	3	2	3	3	2	4	5	2	1	3	2	4	3	4	5	4	4	3	2	4	3	4	2	4	4	4	4	2	4	3	2	1	3	3	2	3	4	4	4
2	1	3	3	2	3	3	3	3	2	2	4	3	4	4	3	5	5	4	4	4	5	4	3	4	3	3	3	3	4	3	4	4	3	4	4	4	4	2	3	4	2	2	3	2	3	3	4	3	3
2	1	3	1	2	3	4	3	2	2	2	3	2	2	2	2	2	3	3	2	3	2	2	2	3	3	3	3	2	2	2	2	3	3	2	3	2	2	2	3	2	4	2	4	2	3	3	2	4	3
2	1	3	1	3	4	3	1	3	1	1	3	1	3	4	1	1	4	2	2	4	3	2	2	4	4	4	3	4	2	2	3	2	3	3	3	4	3	2	2	3	2	2	2	3	3	2	2	4	2
2	1	3	1	2	3	4	3	2	2	4	2	4	4	4	4	5	3	4	4	4	4	3	2	4	4	4	4	4	4	4	4	3	3	3	4	3	4	4	5	4	2	4	3	3	3	3	2	2	2
2	1	3	3	4	2	3	2	2	3	3	3	3	3	3	3	4	3	4	3	3	4	4	4	4	4	4	4	4	4	4	4	4	4	4	4	4	4	3	4	4	2	4	2	4	4	2	4	2	4
2	2	3	2	3	2	4	3	3	4	4	4	4	4	4	4	5	5	1	5	5	5	5	5	3	5	5	4	5	4	5	5	5	3	5	4	5	5	5	5	5	2	3	2	4	3	1	4	2	4
2	1	3	1	2	3	4	3	3	3	2	4	3	3	3	2	2	4	2	1	3	2	3	2	2	3	3	2	3	2	4	3	3	2	3	4	4	4	2	2	4	2	3	3	2	3	3	3	4	2
2	1	3	2	2	4	4	4	4	4	3	4	3	5	4	4	5	4	5	4	5	4	4	5	4	4	4	3	4	5	4	4	3	1	3	4	5	4	3	4	4	3	3	2	4	5	2	5	2	1
2	1	3	2	3	3	3	3	3	3	3	4	3	3	3	3	4	4	4	4	4	5	4	4	5	4	4	5	4	4	5	4	5	4	4	5	4	4	5	4	4	1	4	2	2	2	2	4	2	3
2	1	3	5	1	1	1	4	4	4	4	4	4	4	4	4	5	5	5	5	5	5	5	5	5	5	5	5	5	5	5	5	5	5	5	5	5	5	5	5	5	1	5	1	5	1	1	5	1	1
2	1	3	4	2	3	3	3	2	2	2	2	2	2	2	2	2	3	3	3	3	2	2	2	3	2	3	3	4	3	3	4	4	4	4	3	3	3	3	3	5	3	2	4	4	4	3	4	4	3
2	2	3	1	1	3	3	3	3	3	3	3	3	2	3	2	3	3	3	3	4	4	4	4	4	4	4	4	4	4	4	4	4	3	3	3	3	3	3	3	3	3	3	3	3	3	3	3	5	3
2	2	3	1	3	4	3	3	2	3	3	3	3	2	3	3	4	4	3	2	2	4	4	4	4	2	4	2	4	4	4	4	4	4	4	4	2	4	2	4	4	4	2	4	4	4	2	4	4	2
2	1	3	3	3	3	3	3	2	2	3	3	3	3	3	2	4	5	5	3	4	4	4	4	4	3	3	4	4	3	2	3	4	3	4	4	2	3	3	3	4	3	2	4	4	4	4	3	4	4
2	2	3	1	2	3	3	2	3	3	3	3	3	3	3	3	4	4	4	4	4	4	4	4	4	4	4	4	4	4	4	4	3	4	3	4	3	4	4	3	4	2	4	2	4	4	2	4	2	4
2	2	3	3	2	4	3	4	3	3	3	3	3	4	3	2	4	5	3	3	4	4	4	4	4	5	4	4	4	3	2	4	4	2	3	5	4	4	4	4	4	2	1	3	5	4	2	5	2	3
2	2	3	1	2	3	2	1	2	2	2	3	3	2	3	1	1	4	1	3	3	4	4	2	4	4	3	3	4	2	3	4	4	3	3	4	3	3	2	4	4	3	1	2	4	4	3	4	3	4
2	1	3	2	2	3	3	2	2	2	2	3	3	2	3	3	3	5	4	3	4	3	4	2	4	4	4	4	4	3	4	3	4	4	4	4	4	4	3	4	4	2	4	2	4	4	3	4	3	4
2	2	3	1	3	3	3	2	2	2	2	3	2	2	3	2	4	5	3	3	4	4	4	4	4	4	4	4	3	4	4	4	3	2	3	3	2	2	2	4	3	3	2	4	4	4	2	4	4	3
2	1	3	1	3	3	3	3	2	2	2	3	2	3	3	3	3	5	5	4	4	4	3	3	3	3	3	3	4	4	3	3	4	4	4	4	3	3	3	4	5	3	3	4	3	4	2	3	4	3
2	1	3	3	2	4	3	2	2	1	1	2	2	2	3	2	3	3	4	3	3	4	4	3	3	3	3	3	3	3	3	3	3	3	2	3	2	2	2	3	5	3	3	3	3	5	3	4	3	4
2	2	3	1	2	4	3	3	2	3	3	3	3	3	3	2	4	5	3	3	4	4	4	4	4	4	4	4	4	4	4	4	4	4	4	4	4	4	3	4	4	2	1	5	4	3	2	4	2	4
2	2	3	1	1	5	3	3	2	2	2	3	3	2	2	2	3	4	3	3	2	3	4	4	4	4	4	4	3	3	3	4	4	3	3	4	3	3	2	4	4	3	2	4	2	4	3	5	4	3
2	2	3	1	3	3	3	3	2	2	2	3	3	3	3	2	4	5	3	3	3	4	4	4	4	3	2	2	2	3	4	3	4	3	3	4	2	3	1	1	3	4	4	3	5	4	3	4	4	5
2	2	3	1	2	4	2	2	2	2	2	3	3	3	3	2	3	3	3	3	3	4	3	4	4	3	3	3	3	3	3	3	3	3	4	4	3	3	2	3	3	4	2	4	5	5	5	4	4	4
2	1	3	1	1	5	4	4	1	1	2	4	4	2	4	1	5	1	1	1	1	5	5	3	5	1	3	1	1	3	1	1	5	1	5	1	5	1	1	1	1	5	1	3	3	5	5	1	5	4
2	2	3	3	2	4	3	3	2	3	2	4	4	3	3	3	3	4	5	3	4	4	4	3	5	4	4	3	3	2	3	4	4	4	3	5	4	2	4	4	4	3	2	4	3	4	3	3	4	4
2	2	3	1	1	5	2	3	2	2	2	2	2	2	2	2	2	2	3	2	2	2	3	3	4	3	2	2	2	3	2	2	2	3	4	4	3	3	2	2	2	4	4	4	2	4	4	4	4	4
2	1	3	1	1	3	3	2	2	2	2	3	2	2	3	2	4	4	2	3	4	3	3	3	4	3	4	3	3	3	4	4	4	4	3	3	4	3	4	4	4	4	4	4	4	4	2	4	4	4
2	1	3	1	2	2	3	3	2	3	2	3	3	2	3	2	4	4	4	3	4	4	5	4	5	4	4	4	3	4	4	4	4	4	4	4	4	4	4	4	5	3	2	3	5	5	2	5	3	3
2	2	3	1	3	3	3	4	2	1	1	2	2	3	3	2	4	4	4	3	4	4	3	3	5	3	4	4	3	3	3	3	3	3	3	3	3	4	3	3	4	4	3	4	4	5	4	5	3	3
2	1	3	2	4	2	3	2	1	1	1	2	2	3	3	2	4	4	2	4	4	4	4	2	4	4	3	4	4	3	3	5	4	3	1	4	2	1	3	3	4	2	3	4	5	5	5	5	5	3
2	2	3	1	1	2	3	3	2	2	2	3	2	2	3	3	3	3	3	3	3	3	3	4	4	3	3	2	2	3	3	3	4	3	3	3	3	2	3	4	3	4	2	4	3	2	4	4	4	4
2	2	3	1	1	3	3	3	3	3	3	3	3	3	3	2	3	3	3	3	3	3	3	3	3	3	3	4	4	4	2	4	3	3	2	4	3	3	4	3	4	2	3	3	4	3	2	4	3	2
2	2	3	1	3	2	2	2	2	2	3	3	3	3	3	3	4	4	4	4	3	3	3	3	3	3	3	3	3	3	3	3	3	3	3	3	3	3	3	3	3	3	3	3	3	3	3	3	3	3
2	2	3	3	3	3	3	2	1	2	2	2	2	2	2	2	3	3	3	3	3	3	3	3	3	3	3	3	3	3	3	3	3	3	3	3	3	3	3	3	3	3	3	3	3	3	3	3	3	3
2	2	3	1	2	3	3	3	2	1	2	2	2	2	2	2	2	4	3	3	3	3	3	3	3	3	3	3	3	3	3	3	3	3	3	3	3	3	3	3	3	3	3	3	3	3	3	3	3	3
2	2	3	2	2	4	4	2	2	3	3	4	3	2	3	3	4	4	3	3	3	3	3	3	3	3	3	3	3	3	3	3	3	3	3	3	3	3	3	3	3	3	3	3	3	3	3	3	3	3
2	2	3	1	1	3	3	2	2	3	3	2	2	2	3	2	3	4	3	3	3	4	3	3	4	3	3	4	3	3	3	4	4	3	4	4	3	3	3	3	4	3	1	3	4	3	3	4	4	2
2	2	3	2	2	3	3	3	2	3	3	3	3	2	3	2	3	3	3	3	3	3	4	3	4	3	3	2	3	3	3	3	3	3	3	3	3	3	3	3	4	3	2	3	3	3	3	3	4	3
2	1	3	3	1	3	2	2	2	2	2	3	2	2	2	2	2	2	3	3	3	3	3	3	3	3	3	3	3	3	3	3	3	3	3	3	3	3	3	3	3	3	3	3	3	3	3	3	3	3
2	2	3	2	4	3	3	2	2	2	2	3	2	2	2	2	2	4	3	3	3	2	3	3	4	3	3	3	3	2	2	3	2	3	3	4	3	3	2	3	4	4	2	4	2	3	3	3	4	3
2	2	3	1	1	5	3	3	2	2	2	3	3	2	3	2	3	5	4	3	3	4	4	5	4	4	3	3	4	4	3	4	3	4	4	4	3	3	3	4	4	3	2	4	3	2	2	3	4	2
2	1	3	1	2	4	3	3	3	3	3	3	3	3	3	3	3	5	3	3	4	4	4	3	3	4	4	4	4	4	4	4	4	4	4	4	4	4	4	4	4	2	4	2	4	3	2	3	3	3
2	2	3	2	2	3	3	2	1	1	1	1	2	2	2	2	4	4	2	1	3	4	4	2	4	3	3	3	2	1	3	3	5	2	1	4	4	4	4	3	5	3	2	3	3	4	4	5	3	4
2	1	3	1	1	2	3	2	2	2	2	3	2	2	2	2	3	3	3	3	3	3	2	2	3	3	3	3	3	3	3	3	3	3	3	3	3	3	3	3	3	3	2	3	3	3	3	3	3	3
2	2	3	2	2	5	3	3	3	3	3	3	2	3	3	2	4	4	4	4	4	4	3	4	4	4	4	4	4	4	4	4	4	4	4	3	4	4	4	4	4	2	2	3	3	3	3	3	3	3
2	2	3	1	3	3	3	3	2	3	2	3	3	3	3	2	3	4	2	3	3	3	3	4	4	3	3	3	3	3	3	4	4	3	4	4	3	3	3	3	4	3	1	3	3	3	2	3	3	2
2	1	3	2	4	3	3	3	3	3	3	3	3	3	3	3	3	3	3	3	3	3	3	3	3	3	3	3	3	3	3	3	3	3	3	3	3	3	3	3	3	2	2	3	2	3	3	3	3	3
2	2	3	2	2	3	3	3	2	2	2	4	4	2	3	3	2	4	3	3	4	3	4	2	3	4	4	3	3	2	3	4	4	3	4	4	4	4	3	4	3	2	1	4	4	3	4	2	4	2
2	2	3	2	2	3	3	2	3	3	2	2	3	2	3	2	2	4	2	3	3	3	3	4	4	4	4	3	3	3	3	4	4	4	4	4	4	4	3	4	3	2	2	3	2	4	3	3	3	2
2	1	3	2	3	4	3	3	2	2	2	3	1	2	3	2	3	4	1	3	1	3	4	3	4	4	3	4	4	2	3	3	4	4	3	4	1	3	2	2	4	2	1	4	3	3	2	4	4	2
2	1	3	2	2	3	4	4	3	3	3	3	4	3	4	3	5	5	1	3	4	4	4	4	5	4	4	4	4	4	4	4	4	4	4	4	4	4	4	4	3	3	3	3	2	2	2	3	2	3
2	1	3	1	2	3	3	3	2	2	2	3	2	3	3	2	3	3	4	3	2	2	4	4	4	3	3	3	3	2	2	4	4	2	4	4	2	2	4	2	2	4	2	4	2	4	2	4	4	2
2	2	3	1	2	2	3	3	2	2	3	3	3	3	3	3	3	4	3	4	4	3	4	4	4	4	4	4	4	4	4	4	4	3	4	4	4	4	4	4	4	2	2	3	3	3	3	3	3	3
2	2	3	1	2	4	3	2	2	2	2	3	2	3	3	2	4	4	3	3	3	3	4	3	4	3	3	3	3	4	3	3	3	3	3	3	3	3	3	3	4	2	2	3	3	4	3	3	4	2
2	2	3	2	2	3	3	3	2	2	2	3	3	3	3	2	4	4	2	3	3	4	3	4	4	4	4	4	4	3	4	4	3	2	4	2	3	4	3	3	4	3	2	3	2	4	3	4	4	2
2	2	3	3	2	3	3	2	2	2	2	3	3	2	3	2	4	4	4	3	3	3	3	4	4	4	4	3	3	3	4	4	4	3	4	3	3	4	4	4	3	2	2	4	3	3	2	4	3	2
2	1	3	1	1	3	3	3	2	2	2	3	3	2	3	3	5	5	4	3	3	4	4	4	4	5	4	4	4	4	4	4	4	4	4	4	4	4	4	4	4	2	1	2	3	3	3	4	3	2
2	1	3	4	2	4	4	2	3	3	2	3	3	3	4	3	3	4	4	4	4	2	4	5	4	4	4	5	5	4	4	3	3	3	5	5	4	3	3	4	3	3	4	2	4	3	3	3	1	3
2	1	3	3	2	3	4	3	3	3	3	3	3	3	3	3	4	4	4	4	4	4	4	4	4	4	4	4	4	4	4	4	4	4	4	4	4	4	4	4	4	2	4	2	4	4	2	4	2	2
2	2	3	2	2	3	3	2	2	3	3	3	2	3	3	2	3	4	4	3	4	4	4	4	4	4	4	4	3	3	3	4	3	3	3	3	3	4	3	3	4	3	1	3	2	2	4	3	2	3
2	2	3	1	1	3	3	2	2	3	3	4	3	3	3	2	3	4	3	2	4	3	5	2	5	5	5	3	3	3	5	5	5	4	4	3	3	4	3	4	5	3	4	4	3	3	2	1	2	3
2	2	3	1	1	1	2	2	3	2	2	3	3	2	3	2	3	2	2	2	2	2	3	3	2	3	2	2	3	3	2	2	2	2	2	2	2	2	2	3	3	3	2	4	3	2	3	2	3	2
2	2	3	1	3	2	3	3	2	3	3	3	3	3	3	3	4	4	4	4	4	4	4	4	4	4	4	4	4	4	3	4	4	3	4	4	4	4	4	4	4	3	1	3	3	3	2	2	3	2
2	1	3	1	2	2	3	3	3	2	3	3	3	3	3	3	4	5	5	4	4	4	4	3	4	4	4	4	4	4	4	4	4	4	5	4	4	4	4	4	4	2	3	3	3	2	2	3	2	2
2	2	3	2	1	3	3	3	3	3	3	3	3	3	3	3	4	4	4	4	4	4	4	4	4	4	4	4	4	4	4	4	4	4	4	4	4	4	3	4	4	2	1	2	3	2	2	3	2	2
2	2	3	1	3	3	3	3	3	3	3	3	3	3	3	3	4	4	4	4	4	4	4	4	4	4	4	4	4	4	4	3	4	4	4	4	4	4	4	4	4	2	1	2	2	4	2	4	2	2
2	2	3	2	3	3	3	3	3	3	3	3	4	3	3	3	5	5	4	4	4	4	4	4	4	4	4	5	4	4	4	4	4	3	4	4	4	5	4	4	4	2	4	2	2	3	2	2	2	2
2	2	3	2	1	2	3	3	3	3	3	3	3	2	3	2	3	5	4	4	4	4	4	4	4	4	4	4	4	4	4	4	4	4	4	3	4	4	4	4	4	2	1	3	2	4	2	3	3	1
2	1	3	2	2	3	3	3	2	2	2	3	3	2	3	2	4	4	4	2	4	4	4	4	4	4	4	4	4	4	4	5	4	2	4	4	3	4	2	4	4	2	2	3	2	2	2	2	2	2
2	2	3	3	2	3	3	3	3	3	3	3	3	3	3	3	4	4	2	3	4	4	4	3	4	4	4	4	3	4	3	4	4	3	4	4	4	4	3	4	4	2	2	2	2	2	2	2	3	2
2	2	3	1	1	3	3	2	2	2	3	3	4	3	3	3	3	3	3	3	4	4	4	4	4	4	4	4	4	4	3	4	4	4	4	3	4	3	3	4	4	2	2	3	3	3	3	1	2	2
2	2	3	2	2	3	3	3	3	2	2	3	2	2	3	2	4	4	2	3	3	4	4	4	4	4	4	4	4	3	2	4	4	4	4	3	4	3	3	4	4	3	2	2	2	2	2	2	3	2
2	2	3	2	3	3	3	3	3	3	3	3	4	3	3	3	4	4	3	4	4	4	4	4	4	4	4	4	4	4	4	4	4	4	4	4	4	4	4	4	4	2	4	2	3	2	2	3	3	2
2	2	3	1	4	3	3	2	2	1	2	3	2	2	2	1	4	4	3	1	4	3	3	3	3	5	5	3	3	1	3	3	2	4	2	4	4	4	2	4	5	2	1	4	2	2	4	2	3	3
2	1	3	1	1	3	4	4	3	4	4	4	4	4	4	4	5	5	5	5	5	5	5	5	5	5	5	5	5	5	5	5	5	5	5	5	5	5	5	5	5	1	5	1	5	5	1	5	1	5
2	2	3	2	2	2	3	3	3	3	3	3	3	3	3	3	4	4	4	4	4	4	4	3	4	4	4	4	4	4	4	4	4	4	4	4	4	4	4	4	4	2	4	2	4	4	2	4	2	4
2	1	3	2	1	2	3	3	3	3	3	3	4	4	4	4	5	5	5	5	5	5	5	5	5	5	5	5	4	4	4	4	5	4	5	4	5	4	5	4	4	1	4	1	4	5	2	5	2	4
2	2	4	1	3	3	3	3	2	3	2	2	3	2	3	2	3	3	3	3	3	3	3	3	3	3	3	3	3	3	3	3	3	3	3	3	3	3	3	3	3	3	3	3	3	3	3	3	3	3
2	2	4	1	4	3	3	3	1	2	2	3	3	3	3	2	3	3	1	3	2	2	3	2	2	3	3	2	3	3	2	3	4	3	3	3	4	4	2	3	3	3	2	3	4	4	4	4	2	3
2	2	4	1	1	2	2	3	2	2	3	2	3	2	3	2	3	3	3	2	3	3	3	2	4	3	4	4	3	2	2	2	3	2	2	2	3	2	2	3	4	3	2	3	3	3	4	2	3	2
2	1	4	1	2	3	3	2	2	2	2	2	2	2	2	2	3	5	3	3	3	3	3	3	3	3	3	3	3	3	3	3	3	3	3	3	3	3	3	3	3	3	3	3	3	3	3	3	3	3
2	1	4	1	1	1	1	1	1	1	1	1	1	1	1	1	1	1	1	1	1	1	1	1	1	1	2	2	2	2	2	2	2	2	2	2	2	3	3	3	3	3	3	3	3	3	3	3	3	3
2	1	4	2	3	2	3	2	3	2	3	3	2	3	3	2	3	5	3	3	3	3	4	4	4	3	3	3	3	3	3	4	3	3	4	3	3	4	2	4	4	3	1	3	3	3	3	3	3	3
2	2	4	1	3	3	3	2	2	2	2	3	2	3	3	2	2	3	4	3	4	3	4	4	4	4	3	4	4	3	4	3	3	3	3	3	3	3	3	3	3	3	2	4	3	3	3	3	3	2
2	1	4	1	1	4	3	2	1	2	2	2	2	2	3	2	4	5	2	3	4	4	4	4	4	4	4	4	3	4	3	4	4	4	4	4	3	4	3	4	4	3	1	3	3	3	3	4	3	3
2	2	4	1	2	1	2	1	2	2	1	1	2	2	1	2	1	1	2	3	1	1	1	1	2	1	1	1	3	1	2	1	2	1	3	1	2	3	1	2	1	4	5	5	4	5	3	5	4	4
2	1	4	2	3	3	4	4	3	2	2	4	4	3	3	2	1	5	1	1	2	2	4	2	5	5	5	2	3	3	4	4	4	4	3	3	4	4	1	4	4	3	1	2	5	4	3	5	3	5
2	1	4	2	2	2	2	2	2	1	2	2	2	2	1	2	2	2	1	3	1	1	1	2	3	2	2	2	2	2	2	1	1	2	1	1	2	3	2	1	1	5	5	4	4	4	5	3	5	4
2	2	4	2	2	1	2	1	1	2	1	1	2	1	2	2	1	1	3	2	2	2	3	2	3	2	2	3	1	1	1	2	2	2	1	2	2	2	1	3	2	4	3	5	4	4	4	3	5	4
2	2	4	2	2	1	1	1	1	2	2	1	1	2	1	1	1	1	1	1	1	1	1	2	1	2	1	3	2	3	2	3	1	2	3	2	1	2	2	2	2	4	4	5	3	4	4	3	5	5
2	1	4	1	2	2	2	2	1	1	2	1	2	2	2	1	2	2	3	3	2	1	2	1	2	2	2	1	1	2	2	1	1	2	1	1	1	2	2	1	1	4	5	4	3	4	4	3	4	4
2	2	4	1	3	3	3	3	2	2	3	3	3	2	2	2	3	3	3	4	3	4	4	2	3	4	4	4	4	4	3	4	4	4	4	4	3	4	2	3	5	4	3	4	4	4	3	4	4	4
2	1	4	2	2	2	3	3	2	2	2	3	3	3	3	2	3	4	4	3	4	3	4	2	4	4	4	4	4	4	4	5	3	4	3	4	4	3	2	4	4	3	3	3	4	4	4	4	2	2
2	1	4	1	2	2	3	2	3	3	2	4	3	2	3	2	4	5	4	3	5	4	5	4	5	5	5	5	4	3	3	5	5	2	4	4	3	4	3	4	4	2	2	3	1	2	3	1	4	1
2	2	4	1	2	3	3	3	2	3	3	3	3	3	3	2	4	4	2	4	4	4	4	4	4	4	4	3	4	3	2	4	4	2	4	4	4	4	4	4	4	2	4	2	4	4	2	4	2	4
2	1	4	1	2	3	3	3	2	2	2	3	3	3	3	2	3	4	4	3	3	3	3	3	3	3	3	4	4	4	2	4	4	2	2	4	3	2	2	3	4	2	3	2	3	4	3	4	3	3
2	2	4	1	1	2	2	3	2	2	2	2	2	2	2	2	2	4	3	2	2	3	2	2	3	2	3	3	4	3	3	3	3	2	2	4	4	3	2	3	2	4	3	4	4	3	3	4	3	3
2	2	4	1	3	3	3	3	2	2	3	3	3	3	3	3	4	3	3	3	4	3	4	3	3	4	4	4	4	4	4	4	4	4	4	4	4	4	4	4	4	2	4	2	4	4	2	4	2	4
2	2	4	2	2	2	3	3	3	3	3	3	3	3	3	3	3	3	3	3	3	3	3	3	3	3	4	4	4	4	4	4	4	4	4	4	4	3	4	4	4	2	4	3	4	3	3	3	2	4
2	2	4	1	3	4	2	2	2	2	2	3	3	2	3	3	3	4	2	3	3	4	3	3	4	3	3	2	4	3	4	3	3	2	2	4	3	3	2	3	4	3	2	3	4	4	4	3	4	3
2	2	4	1	3	2	3	3	3	3	3	3	3	3	3	3	4	4	4	4	4	4	4	4	4	4	4	4	4	4	4	4	4	4	4	4	4	4	4	4	4	2	4	2	4	4	2	4	2	4
2	2	4	1	1	5	3	3	2	2	2	3	3	3	3	2	3	3	3	4	3	3	4	4	4	4	4	4	4	4	4	4	4	4	4	4	4	4	4	4	4	2	4	2	4	4	2	4	2	4
2	2	4	2	3	3	3	3	3	3	3	3	3	3	3	3	4	4	4	4	4	4	4	4	4	4	4	4	4	4	4	4	4	4	4	4	4	4	4	4	4	2	4	2	4	4	2	4	2	4
2	2	4	1	3	3	3	3	3	3	3	3	3	3	3	3	3	4	4	4	4	4	4	4	4	4	4	4	4	4	4	4	4	4	4	4	4	4	4	4	4	2	4	2	4	4	2	4	2	4
2	1	4	2	2	4	2	2	1	2	2	3	2	2	3	2	2	2	2	2	2	2	2	2	3	2	2	2	2	4	3	2	3	3	4	3	2	2	2	2	3	4	3	4	3	4	3	2	3	3
2	2	4	2	3	3	3	3	2	3	2	4	4	3	3	3	4	5	4	4	4	4	3	5	5	4	4	5	4	5	3	4	5	4	4	4	4	4	3	4	4	2	4	3	4	4	2	4	2	3
2	2	4	3	2	4	3	3	2	2	2	3	2	2	1	2	3	4	2	2	3	2	4	2	4	4	3	3	3	2	2	3	2	3	3	4	3	3	2	4	4	3	2	3	3	3	3	3	4	3
2	1	4	2	2	3	3	3	2	3	3	3	3	3	3	3	4	4	3	4	3	4	3	3	3	4	3	4	4	3	4	3	3	3	3	3	3	3	3	3	4	2	3	2	4	4	2	4	2	4
2	1	4	1	3	3	3	2	2	2	2	2	3	2	2	2	2	4	3	2	4	4	4	3	5	4	4	4	3	3	2	3	3	3	3	4	2	2	3	3	4	3	3	4	3	2	3	3	4	3
2	1	4	1	2	3	3	3	2	2	1	3	2	3	3	2	4	4	3	3	4	4	5	2	5	4	4	4	3	4	4	4	4	4	4	4	4	4	4	4	4	2	4	2	4	4	2	4	2	4
2	1	4	1	3	4	3	2	2	2	3	3	3	2	3	3	3	4	4	3	4	3	4	3	4	4	4	4	4	2	3	4	4	2	3	4	4	4	3	4	4	3	2	2	4	4	2	4	2	4
2	2	4	1	3	2	3	2	2	2	2	3	2	3	3	2	3	4	3	3	3	3	4	4	4	4	3	3	3	3	2	4	3	2	4	3	2	3	2	4	4	2	3	4	2	3	3	4	4	2
2	2	4	3	2	5	3	3	2	3	3	2	3	2	3	2	4	4	3	2	3	3	3	3	3	4	3	2	3	4	3	4	3	3	2	2	3	2	4	3	4	3	3	4	3	4	3	2	3	3
2	1	4	1	2	4	4	4	4	4	4	4	4	4	4	4	5	5	5	5	5	5	5	5	5	5	5	5	5	5	5	5	5	5	5	5	5	5	5	5	5	1	5	1	5	5	1	5	1	5
2	1	4	1	2	5	3	3	2	3	3	3	2	2	3	2	3	4	3	3	4	4	4	3	3	4	4	4	3	3	3	4	4	3	3	3	3	3	3	4	4	3	2	3	4	4	3	4	3	4
2	2	4	1	2	3	3	2	2	2	2	3	3	2	3	3	3	4	4	3	3	4	4	4	4	3	3	4	4	3	3	3	4	3	3	4	3	4	4	3	4	2	2	4	4	4	3	3	4	3
2	2	4	2	3	3	3	3	3	3	3	3	3	3	3	3	4	5	3	3	4	4	4	3	3	4	4	4	4	4	5	4	4	3	4	4	3	4	4	4	4	2	3	3	4	2	2	3	3	3
2	2	4	1	1	5	3	2	1	1	2	3	2	1	1	1	3	3	2	1	1	1	1	3	4	1	1	1	1	3	1	3	3	4	3	4	1	2	2	2	4	3	2	5	4	4	3	3	4	4
2	1	4	1	3	2	2	3	2	2	2	2	2	2	2	2	3	2	2	2	2	3	2	3	3	4	3	3	4	3	3	3	3	3	3	3	3	3	2	3	4	3	4	2	3	4	3	4	3	3
2	2	4	2	3	3	4	2	3	2	2	2	3	3	3	2	4	4	3	3	3	2	4	5	3	4	3	3	3	2	4	4	4	3	3	3	4	4	3	3	3	2	3	4	4	3	3	5	4	3
2	1	4	1	2	2	3	3	3	3	2	2	2	3	3	2	3	3	3	3	4	4	4	4	4	4	4	4	4	4	3	4	4	3	3	3	3	3	3	3	4	3	3	3	4	4	3	4	3	3
2	2	4	1	5	2	3	2	1	2	1	3	2	1	3	2	3	2	2	3	3	2	4	3	4	3	3	3	2	2	3	3	2	3	4	4	2	2	1	2	2	4	3	3	4	4	2	3	3	2
2	2	4	1	1	4	3	3	2	2	2	2	2	2	2	2	3	3	3	3	3	4	4	4	4	4	4	4	4	3	3	4	4	3	5	4	3	2	2	3	3	4	3	5	3	4	2	3	4	3
2	2	4	3	2	4	3	3	2	2	2	3	2	3	3	2	3	2	3	3	3	3	4	4	4	4	4	4	4	3	3	4	4	2	3	4	4	3	4	4	4	3	3	3	4	4	3	4	4	3
2	2	4	1	2	2	3	2	2	2	2	3	2	2	3	2	4	4	3	3	3	3	3	4	4	3	3	3	3	4	3	4	3	3	4	4	3	3	3	3	4	3	2	3	4	4	3	4	3	4
2	1	4	2	2	3	3	3	3	2	2	3	3	3	3	3	4	5	5	3	4	4	4	3	5	3	4	4	4	4	4	4	4	4	4	4	4	4	4	4	4	2	4	4	3	2	2	4	4	2
2	2	4	2	1	3	3	2	2	1	2	3	3	2	2	2	3	4	4	3	3	4	4	4	4	4	3	4	3	3	2	4	4	4	3	4	3	4	4	4	4	2	3	3	4	4	2	4	2	4
2	2	4	2	3	3	4	3	2	2	3	3	3	3	3	3	4	4	4	3	3	3	4	4	4	3	4	4	5	4	3	4	4	4	4	4	4	3	4	4	4	2	3	3	3	4	2	4	3	4
2	2	4	1	2	2	3	3	2	2	2	3	2	2	3	2	2	4	3	3	3	3	3	3	4	4	3	3	3	2	2	3	3	3	3	3	3	3	3	3	4	3	3	4	4	4	3	4	4	4
2	2	4	1	3	3	3	4	2	4	4	3	3	4	4	3	4	5	3	3	5	4	4	3	4	4	4	4	4	2	4	4	4	4	3	4	2	3	5	3	5	4	3	3	4	4	4	4	3	3
2	1	4	3	2	4	2	2	2	2	2	3	2	3	3	2	3	5	3	4	3	4	3	2	3	2	3	3	3	3	2	3	3	2	3	2	2	3	2	2	3	3	5	2	5	4	2	5	4	2
2	2	4	1	2	3	3	3	2	2	2	2	2	2	2	2	3	2	2	2	2	2	2	2	2	2	2	2	2	2	2	2	2	2	2	3	2	3	2	2	3	4	2	4	3	3	4	4	3	3
2	1	4	1	1	2	4	3	2	3	3	3	3	3	3	2	3	5	1	3	4	4	4	4	4	3	4	3	4	4	2	4	4	2	4	2	3	3	4	3	4	3	2	4	4	5	4	4	4	4
2	2	4	1	2	4	2	2	2	2	2	2	2	3	2	2	3	1	1	2	1	5	2	1	5	2	3	2	2	1	1	5	1	5	1	4	5	2	5	5	5	5	3	5	3	3	4	4	3	3
2	2	4	1	1	5	3	2	2	2	3	3	2	2	3	2	3	4	3	4	4	3	3	3	4	4	4	2	3	3	3	4	4	3	3	4	3	3	3	3	4	3	3	3	4	4	3	4	3	4
2	2	4	1	2	3	3	2	2	2	2	1	3	2	3	2	4	3	3	2	4	4	4	3	4	4	4	4	3	3	3	4	4	3	4	3	3	3	3	3	4	3	2	3	4	4	4	4	4	3
2	2	4	1	4	5	3	2	1	2	2	3	2	1	3	1	4	5	3	2	3	1	4	4	5	4	3	3	3	1	1	4	4	2	2	3	2	3	1	5	2	2	4	4	2	5	2	5	5	4
2	2	4	1	3	3	2	2	2	2	1	3	2	2	2	1	4	2	1	2	2	3	4	3	4	3	2	4	3	3	3	3	3	3	3	3	3	3	3	3	3	3	3	3	4	4	2	3	4	4
2	2	4	1	3	3	4	3	3	2	3	4	3	3	3	2	4	4	2	4	4	4	4	5	3	4	4	3	4	3	3	4	4	3	4	3	3	4	3	4	5	3	2	3	4	4	2	3	2	3
2	2	4	1	2	2	3	3	1	2	2	3	3	2	3	3	4	3	3	4	4	4	4	4	4	4	3	3	3	3	3	4	3	3	4	4	3	4	3	4	4	3	2	4	4	4	2	3	3	2
2	1	4	4	2	3	3	3	3	2	2	3	2	2	2	2	3	3	3	3	3	3	3	3	3	3	3	3	3	3	3	3	3	4	3	3	3	3	4	3	3	3	3	3	3	3	3	3	3	3
2	2	4	1	1	3	3	2	1	3	1	3	3	3	3	2	4	1	3	3	3	4	3	4	4	4	4	4	3	3	3	4	4	1	3	4	2	3	2	3	4	2	1	4	1	2	3	3	5	2
2	2	4	1	2	3	3	3	2	3	3	3	3	3	3	3	4	4	4	4	4	4	4	4	4	4	4	4	4	4	4	4	4	4	4	4	4	4	4	4	4	2	4	2	4	4	2	4	4	2
2	2	4	2	2	3	3	3	3	2	2	3	2	2	3	2	2	3	2	3	3	2	3	3	2	3	4	4	3	3	4	3	3	3	2	3	5	4	3	4	5	2	3	5	3	4	5	4	4	1
2	2	4	1	2	3	3	3	3	2	2	3	3	3	3	3	4	4	3	3	3	3	3	3	3	3	3	3	4	4	4	4	4	4	4	4	4	4	4	4	4	2	4	2	4	4	2	4	2	4
2	2	4	4	5	1	4	3	3	3	3	4	3	3	3	3	5	5	5	4	5	5	5	4	4	4	4	4	5	4	4	4	4	2	5	5	4	4	3	4	3	2	3	3	3	3	2	4	2	4
2	2	4	2	2	4	2	2	1	1	2	3	1	1	2	1	3	4	3	1	1	1	4	1	3	2	2	1	4	2	1	1	2	3	4	4	1	1	4	4	1	4	1	5	1	3	4	4	4	4
2	2	4	1	4	3	2	3	3	3	3	4	3	2	2	2	4	4	2	4	4	2	5	3	5	3	4	3	3	2	5	3	4	4	3	2	4	3	2	3	5	3	2	3	4	2	4	4	5	2
2	1	4	1	2	5	3	2	2	2	2	3	2	2	3	2	3	4	1	2	2	2	4	3	3	4	2	3	4	3	2	2	4	2	4	3	4	4	2	4	4	2	2	4	3	4	2	4	4	3
2	2	4	1	2	2	3	3	3	4	3	4	4	4	4	3	5	5	5	5	5	5	5	5	5	5	5	5	5	5	5	5	5	5	5	5	5	5	5	5	5	1	5	1	5	5	1	3	3	2
2	2	4	1	2	3	3	2	2	3	2	3	3	3	3	2	4	4	3	4	4	4	4	4	3	3	3	2	3	3	4	4	4	2	4	3	2	4	2	3	4	3	2	3	3	3	3	4	4	3
2	1	4	1	2	4	3	2	2	3	2	3	3	3	3	2	4	5	4	4	4	4	4	3	4	4	4	4	4	3	4	3	4	3	4	3	4	3	4	3	4	3	2	3	4	2	2	2	4	4
2	1	4	3	2	3	3	2	2	2	3	3	3	3	3	3	3	2	5	3	3	3	4	3	4	3	4	4	3	2	3	3	3	3	4	4	3	2	3	3	2	3	3	3	3	3	3	3	3	3
2	2	4	2	2	4	3	3	3	3	3	3	3	3	3	3	3	4	4	3	3	3	3	3	3	3	3	3	3	3	3	3	3	3	3	3	3	3	3	3	3	3	3	3	3	3	3	3	3	3
2	2	4	1	2	3	3	3	2	2	2	3	2	3	3	3	3	4	3	3	3	3	3	3	3	3	3	3	3	3	3	3	3	3	3	3	3	3	3	3	3	3	3	3	3	3	3	3	3	3
2	2	4	1	3	2	3	2	2	2	2	3	2	2	3	2	2	2	3	3	2	3	3	3	3	3	3	3	3	3	3	3	3	3	3	3	3	3	3	3	3	3	3	3	3	3	3	3	3	3
2	1	4	2	2	3	4	2	2	2	2	3	3	2	2	2	5	2	3	2	2	2	4	2	5	3	2	2	2	1	2	3	3	2	2	3	2	2	2	2	3	4	3	4	1	3	4	1	4	1
2	2	4	2	2	3	3	3	2	2	3	2	3	2	3	2	3	3	3	3	3	3	3	3	3	4	4	4	4	4	4	4	4	4	4	4	4	4	4	4	4	2	4	3	4	4	2	4	2	1
2	1	4	1	2	2	3	2	1	2	2	3	3	2	3	2	2	3	3	3	3	3	3	3	3	3	3	3	3	3	3	3	3	3	3	3	3	3	3	3	3	3	3	3	3	3	3	3	3	3
2	1	4	2	2	4	3	3	2	3	3	3	3	3	3	3	4	4	4	4	4	4	4	4	4	4	4	4	4	4	4	4	4	4	4	4	4	4	4	4	4	2	4	2	4	4	2	4	2	4
2	2	4	2	2	3	3	3	2	2	2	3	3	2	3	2	3	4	3	3	4	4	3	4	4	4	4	4	4	4	3	4	4	2	4	3	4	4	3	3	3	3	2	3	4	3	2	4	3	3
2	2	4	2	2	3	3	2	2	2	3	3	3	3	3	2	2	4	1	3	2	4	4	3	4	4	4	4	3	3	4	3	3	2	2	4	3	2	3	3	3	3	3	3	3	3	3	3	3	3
2	2	4	2	2	3	3	3	2	3	3	3	3	3	3	3	4	5	3	4	4	4	4	3	4	4	4	4	4	4	4	4	4	4	4	4	4	4	4	4	4	2	4	2	4	4	2	4	2	4
2	2	4	1	2	4	3	3	3	2	2	3	3	2	3	3	4	5	5	4	4	5	3	2	4	2	2	2	4	4	2	3	3	3	4	5	3	3	3	3	3	3	3	3	3	3	3	3	3	3
2	2	4	1	5	3	3	3	2	2	2	3	2	2	3	2	3	4	2	2	3	3	3	2	4	3	3	4	3	4	4	2	4	4	4	3	3	3	3	2	5	4	3	3	4	4	2	3	3	3
2	2	4	2	1	4	3	3	3	4	3	4	4	2	4	3	4	5	2	4	5	2	4	3	5	4	3	3	5	3	5	4	5	4	4	4	3	5	4	3	5	3	2	3	5	3	3	2	3	2
2	2	4	1	1	3	2	2	2	2	2	2	2	2	2	2	3	3	3	3	3	3	3	3	3	3	3	3	3	3	3	3	3	3	3	3	3	3	3	3	3	3	3	3	3	3	3	3	3	3
2	1	4	1	1	1	3	1	1	1	1	3	2	2	2	2	2	5	2	1	1	1	1	1	1	1	1	1	1	1	3	3	3	3	3	3	3	3	3	3	3	3	3	3	3	3	3	3	3	3
2	1	4	1	2	2	3	3	2	2	2	3	2	2	3	2	4	4	4	2	4	4	4	4	4	4	4	2	4	2	2	4	4	2	4	4	2	2	2	4	4	2	2	4	2	4	4	2	4	2
2	2	4	1	3	2	3	3	2	2	2	3	3	3	3	3	3	4	4	4	4	4	4	4	4	4	4	4	4	4	4	4	4	3	4	3	4	3	4	4	4	2	3	3	3	4	2	4	4	3
2	1	4	2	3	3	3	3	2	3	3	3	3	3	3	3	4	5	3	3	4	3	4	4	5	4	4	4	3	2	3	3	4	2	3	3	3	3	3	3	3	3	3	3	3	3	3	3	3	3
2	2	4	1	3	2	3	3	1	3	2	3	3	2	3	2	3	3	3	3	3	3	3	4	3	3	3	3	3	3	3	3	3	3	3	3	3	3	3	3	3	3	3	3	3	3	3	4	4	3
2	2	4	2	3	4	3	3	2	3	3	3	3	3	3	3	4	4	3	4	4	4	4	4	4	4	4	4	4	4	3	4	4	4	4	4	4	4	3	4	4	2	3	3	3	4	2	4	3	3
2	2	4	1	2	3	3	3	2	2	2	3	3	3	3	2	4	2	4	3	3	4	4	4	4	3	2	3	4	4	2	3	4	4	4	4	4	3	2	4	4	3	1	5	4	4	3	4	4	3
2	2	4	1	3	3	3	3	3	3	3	3	3	2	4	2	4	5	2	3	4	4	4	4	3	4	4	4	4	3	3	4	5	3	4	4	3	3	3	4	5	3	4	4	2	3	2	3	4	2
2	1	4	1	3	3	3	3	2	2	2	3	3	3	3	3	4	3	3	3	4	3	4	3	4	3	3	3	4	3	4	3	3	2	4	3	3	3	3	3	4	3	3	3	3	4	2	2	3	3
2	2	4	2	2	4	3	3	2	3	3	3	3	3	3	3	4	4	4	4	4	4	4	4	4	4	4	4	4	4	4	4	4	3	3	4	3	4	4	3	4	3	3	4	3	3	3	3	3	3
2	2	4	1	3	4	2	2	2	1	1	2	1	2	3	1	3	3	3	2	2	2	3	4	3	3	3	2	3	2	3	3	3	2	4	4	4	2	3	3	4	4	3	3	2	4	2	2	4	3
2	2	4	1	2	3	3	3	3	2	2	3	3	3	3	3	3	5	3	4	4	4	4	4	5	4	4	4	4	4	3	4	4	4	4	4	4	4	4	4	4	2	4	2	4	4	2	4	2	4
2	2	4	1	2	2	3	3	2	2	2	3	2	2	2	2	4	4	3	2	4	4	4	3	4	4	3	3	3	3	3	3	3	3	3	3	3	3	3	3	3	3	2	4	4	3	4	3	4	3
2	2	4	1	2	4	2	2	2	3	3	3	3	3	3	3	4	3	1	3	4	4	4	4	5	3	4	3	4	4	3	4	4	3	3	3	3	3	3	3	4	3	2	3	4	2	2	3	3	3
2	2	4	2	3	3	3	4	4	3	3	3	3	4	3	3	3	4	2	4	4	4	3	4	2	4	2	4	4	4	3	3	3	3	3	3	3	3	3	4	3	2	3	2	4	3	3	3	4	4
2	2	4	2	2	2	4	3	3	4	3	4	4	4	4	3	4	4	4	4	4	3	5	3	5	3	4	4	4	3	4	4	4	3	3	4	3	4	3	4	4	2	4	2	4	4	3	4	2	3
[truncated: 19 more columns]
